# Supplementary material for: Transcriptome and proteome quantification of a tumor model provides novel insights into post‐transcriptional gene regulation
Source: Genome Biol. 2013 Nov 30;14(11):r133. doi: 10.1186/gb-2013-14-11-r133 (PMC4053992; doi:10.1186/gb-2013-14-11-r133)
Supplement: Additional file 4 — Cytoscape protein interaction network. Cytoscape file containing log2‐fold expression changes on mRNA and protein levels combined with DPiM protein interaction data. The centers of the nodes indicate protein expression changes and the borders of the nodes mRNA expression changes. Blue represents downregulation, red represents upregulation and the color intensity is proportional to the level of regulation. Transcripts and proteins not quantified are shown in gray. Protein interactions are depicted as light green lines and their thickness is proportional to the interaction strength. [file gb-2013-14-11-r133-S4.ZIP]

Archive with 1 entries (1 files):
- 1692222217103224_add4.cys
