# Supplementary material for: Transcriptome and proteome quantification of a tumor model provides novel insights into post‐transcriptional gene regulation
Source: Genome Biol. 2013 Nov 30;14(11):r133. doi: 10.1186/gb-2013-14-11-r133 (PMC4053992; doi:10.1186/gb-2013-14-11-r133)
Supplement: Additional file 6 — Data set of transcriptome and proteome changes. Complete data set of transcript and protein quantification data, containing FlyBase gene number, gene name, protein level change (log2‐fold change), standard deviation of log2 protein level change, number of quantified spectra, transcript level change (log2‐fold change), brat FPKM, control FPKM, standard deviation of brat FPKM and standard deviation of control FPKM. Since a double‐labeling approach was performed, each quantified spectrum contains two reporter ions from both brat and control samples. [file gb-2013-14-11-r133-S6.XLS]

## Sheet: Sheet1
FBgn	Gene Name	brat/ctrl protein (log2)	SD brat/ctrl protein (log2)	Spectra	brat/ctrl mRNA (log2)	brat mRNA (FPKM)	ctrl mRNA (FPKM)	SD brat mRNA (FPKM)	SD ctrl mRNA (FPKM)
FBgn0000008	a	NA	NA	NA	-1.19663	2.26	5.18	0.32	1.56
FBgn0000014	abd-A	NA	NA	NA	-2.66297	0.03	0.19	0.02	0.07
FBgn0000015	Abd-B	NA	NA	NA	-4.64386	0.01	0.25	0.01	0.11
FBgn0000017	Abl	0.41529	0.22294	6	-0.31428	12.49	15.53	1.33	1.15
FBgn0000018	abo	NA	NA	NA	0.67734	3.95	2.47	0.74	0.53
FBgn0000022	ac	NA	NA	NA	NA	0.12	NA	0.14	NA
FBgn0000024	Ace	-0.50329	0.28898	67	-0.44581	23.31	31.75	1.89	2.84
FBgn0000028	acj6	NA	NA	NA	-1.19619	1.27	2.91	0.16	0.04
FBgn0000032	Acph-1	-0.09068	0.22498	9	0.03234	8.12	7.94	1.75	3.26
FBgn0000036	nAcRalpha-96Aa	-0.34133	0.21948	4	-0.47836	4.68	6.52	1.59	0.39
FBgn0000037	mAcR-60C	NA	NA	NA	-0.50093	6.48	9.17	1	1.26
FBgn0000038	nAcRbeta-64B	-0.06162	0.21477	7	-1.18133	31.77	72.05	16.79	28.7
FBgn0000039	nAcRalpha-96Ab	-0.30913	NA	1	-0.43144	6.34	8.55	1.1	0.45
FBgn0000042	Act5C	NA	NA	NA	0.75309	942.71	559.34	76.07	110.43
FBgn0000043	Act42A	0.88388	0.20741	7	2.21178	140.41	30.31	12.96	4.48
FBgn0000044	Act57B	-0.25269	0.34505	76	-0.83398	2011.58	3585.83	549.9	439.31
FBgn0000045	Act79B	-0.14543	0.15601	38	-1.78669	196.7	678.66	74.91	525.92
FBgn0000046	Act87E	NA	NA	NA	-1.04987	166.18	344.05	8.15	101.46
FBgn0000047	Act88F	NA	NA	NA	-2.92651	7.5	57.02	1.06	43.26
FBgn0000052	ade2	-0.21399	0.24851	128	1.09737	47.65	22.27	1.47	0.97
FBgn0000053	ade3	0.08625	0.20821	129	1.26144	79.64	33.22	10.47	4.23
FBgn0000054	Adf1	0.47981	0.30869	6	0.43746	28.75	21.23	3.32	0.18
FBgn0000055	Adh	-0.21963	0.18701	482	-0.1784	3026.85	3425.27	1889.6	977.9
FBgn0000056	Adhr	NA	NA	NA	NA	NA	NA	NA	NA
FBgn0000057	adp	-0.13641	0.00472	2	-0.22178	6.68	7.79	0.32	0.28
FBgn0000061	al	NA	NA	NA	-3.12928	0.08	0.7	0.06	0.58
FBgn0000063	ald	NA	NA	NA	3.54638	7.01	0.6	0.67	0.13
FBgn0000064	Ald	0.15948	0.22104	362	-0.34026	549.31	695.42	77.55	35.63
FBgn0000071	Ama	0.19212	0.14723	24	-0.72833	1.34	2.22	0.18	2.12
FBgn0000075	amd	NA	NA	NA	-0.66489	3.16	5.01	0.26	1
FBgn0000077	amx	NA	NA	NA	0.72557	8.83	5.34	3.36	1.38
FBgn0000078	Amy-d	NA	NA	NA	-0.47743	1.81	2.52	0.59	2.25
FBgn0000079	Amy-p	NA	NA	NA	0.79489	2.88	1.66	1.25	0.87
FBgn0000083	AnnIX	0.31031	0.20081	153	-0.60394	91.91	139.69	0.65	17.97
FBgn0000084	AnnX	-0.11747	0.22301	80	-0.80599	21.14	36.96	8.74	1.53
FBgn0000092	CG2650	-0.33648	0.16272	24	-0.27117	3.24	3.91	0.54	0.44
FBgn0000094	Anp	NA	NA	NA	NA	NA	NA	NA	NA
FBgn0000097	aop	NA	NA	NA	-0.74675	10.87	18.24	2.14	3.87
FBgn0000099	ap	NA	NA	NA	-0.98434	9.26	18.32	3.41	1.32
FBgn0000100	RpLP0	0.32434	0.28244	172	0.25077	798.85	671.39	143.09	72.95
FBgn0000108	Appl	-0.4192	0.42566	7	-0.726	37.23	61.58	5.02	5.48
FBgn0000109	Aprt	-0.41404	0.16598	12	-1.14339	12.01	26.53	1.94	5.51
FBgn0000114	aret	0.12027	NA	1	-1.12683	7.89	17.23	0.62	3.97
FBgn0000115	Arf72A	0.58102	0.21965	5	0.0755	19.81	18.8	1.39	0.9
FBgn0000116	Argk	-0.41894	0.18231	713	-0.82093	862.13	1522.99	103.43	45.15
FBgn0000117	arm	0.03471	0.12151	33	0.14968	125.01	112.69	13.74	20.19
FBgn0000119	arr	2.4336	1.82558	2	-0.27223	7.56	9.13	0.2	1.83
FBgn0000120	Arr1	-0.26765	0.32759	133	-0.66015	1173.39	1854.24	216.73	222.11
FBgn0000121	Arr2	-0.09197	0.22014	282	-0.37856	2309.72	3002.73	1095.75	170.05
FBgn0000137	ase	NA	NA	NA	NA	7.84	NA	1.3	NA
FBgn0000139	ash2	0.84637	0.16435	7	2.96159	94.88	12.18	21.75	0.64
FBgn0000140	asp	NA	NA	NA	4.1053	8.95	0.52	0.78	0.65
FBgn0000142	Asx	0.3151	NA	1	0.15859	9.51	8.52	1.63	3.13
FBgn0000146	aub	NA	NA	NA	1.74416	1.34	0.4	0.39	0.25
FBgn0000147	aur	2.8231	NA	1	2.01159	6.25	1.55	1.74	1.46
FBgn0000150	awd	0.06798	0.14557	126	0.60143	646.29	425.97	97.1	56.13
FBgn0000152	Axs	0.31688	0.92389	3	-0.03192	10.28	10.51	1.81	0.98
FBgn0000153	b	-0.08366	0.03532	3	-1.03342	43.74	89.53	3.61	1.63
FBgn0000157	Dll	NA	NA	NA	1.30398	6.79	2.75	4.08	1.49
FBgn0000158	bam	NA	NA	NA	7.14466	2.83	0.02	0.58	0.03
FBgn0000163	baz	0.72585	0.77408	4	-0.172	10.03	11.3	2.63	1.15
FBgn0000166	bcd	NA	NA	NA	-3.39232	0.02	0.21	0.03	0.25
FBgn0000171	bel	0.60479	0.13787	51	0.24265	43.15	36.47	20.73	10.36
FBgn0000173	ben	-0.06534	0.15748	27	-0.05843	99.44	103.55	6.44	15.61
FBgn0000179	bi	NA	NA	NA	0.2148	6	5.17	0.39	0.69
FBgn0000180	bib	0.20168	NA	1	-1.01886	1.52	3.08	0.34	0.55
FBgn0000181	bic	0.7995	0.39137	75	0.6581	342.19	216.85	88.83	21.37
FBgn0000182	BicC	NA	NA	NA	-7.2854	0.01	1.56	0.02	1.58
FBgn0000183	BicD	0.0547	0.2541	18	0.08221	13.54	12.79	2.71	0.41
FBgn0000206	boss	-0.33952	0.24458	41	-0.98713	60.8	120.52	11.29	5.4
FBgn0000210	br	-0.28571	1.0359	3	2.7343	25.22	3.79	2.39	0.55
FBgn0000212	brm	0.49844	0.18589	48	1.06912	20.52	9.78	2.44	1.44
FBgn0000216	Brd	NA	NA	NA	-2.35147	0.29	1.48	0.12	2.05
FBgn0000221	brn	NA	NA	NA	-0.15408	4.17	4.64	0.53	1.39
FBgn0000227	Bsg25A	NA	NA	NA	NA	NA	0.06	NA	0.09
FBgn0000228	Bsg25D	NA	NA	NA	0.25523	15.48	12.97	4.49	1.27
FBgn0000229	bsk	0.06281	0.13754	27	-0.22608	27.94	32.68	2.86	10.26
FBgn0000233	btd	NA	NA	NA	5.23353	19.94	0.53	7.7	0.16
FBgn0000239	bur	-0.14336	0.16704	73	0.54313	32.8	22.51	6.73	8.51
FBgn0000241	bw	NA	NA	NA	-1.37578	7.73	20.06	0.79	1.34
FBgn0000242	Bx	NA	NA	NA	-1.06959	3.44	7.22	0.41	1.28
FBgn0000244	by	-0.29736	0.20367	25	-1.05914	16.37	34.11	1.49	1.76
FBgn0000246	c(3)G	NA	NA	NA	2.36923	0.31	0.06	0.29	0.09
FBgn0000247	ca	0.06632	0.2153	7	0.6536	14.85	9.44	1.35	0.06
FBgn0000250	cact	-0.19844	0.25578	13	-0.4498	40.18	54.88	3.35	0.46
FBgn0000251	cad	NA	NA	NA	-3.63227	0.05	0.62	0.04	0.52
FBgn0000253	Cam	0.64326	0.24465	136	-0.46	1207.77	1661.34	123.87	133.76
FBgn0000256	capu	-0.78474	0.92974	6	-0.51525	6.43	9.19	0.14	1.89
FBgn0000257	car	-0.21094	0.18044	10	0.64329	9.59	6.14	1.06	0.98
FBgn0000258	CkIIalpha	0.37471	0.12167	31	1.57151	23.48	7.9	27.54	4.55
FBgn0000259	CkIIbeta	-0.10071	0.35212	20	1.54053	94.95	32.64	58.16	3.33
FBgn0000261	Cat	-0.40773	0.18439	102	-0.40552	122.47	162.22	10.34	1.83
FBgn0000273	Pka-C1	-0.1597	0.18608	78	-0.58733	30.43	45.72	2.65	2.1
FBgn0000274	Pka-C2	NA	NA	NA	NA	NA	NA	NA	NA
FBgn0000276	CecA1	NA	NA	NA	1.52665	94.07	32.65	28.48	34.37
FBgn0000277	CecA2	NA	NA	NA	0.55847	11.06	7.51	7.42	0.45
FBgn0000278	CecB	NA	NA	NA	0.97126	9.94	5.07	4.42	2.64
FBgn0000279	CecC	NA	NA	NA	-0.06441	13.36	13.97	5.31	0.14
FBgn0000283	Cp190	0.6211	0.18441	70	1.28753	30.05	12.31	7.15	3.12
FBgn0000286	Cf2	-0.42266	0.66156	4	-0.16981	13.37	15.04	4.35	2.8
FBgn0000287	salr	NA	NA	NA	-0.2362	2.08	2.45	0.45	0.35
FBgn0000289	cg	0.00178	0.29524	12	0.47966	38.96	27.94	3.93	1.87
FBgn0000299	Cg25C	-0.3909	0.11193	37	-1.18724	37.09	84.46	3.72	5.67
FBgn0000303	Cha	0.28582	0.13365	51	-0.10507	26.21	28.19	5.84	2.19
FBgn0000307	chif	NA	NA	NA	0.38771	9.76	7.46	1.77	2.2
FBgn0000308	chic	-0.14304	0.29707	28	0.58862	179.78	119.55	22.05	2.98
FBgn0000313	chp	-0.31932	0.2902	471	-0.72701	122.71	203.11	20.06	37.97
FBgn0000316	cin	0.39127	0.1472	22	1.00573	7.57	3.77	6.97	0.15
FBgn0000317	ck	-0.01659	0.21801	18	-0.79647	3.04	5.28	0.56	0.86
FBgn0000318	cl	-0.3746	0.28901	95	0.03745	111.23	108.38	39.85	19.8
FBgn0000319	Chc	0.00775	0.25547	385	-0.22988	68.37	80.18	5.17	2.5
FBgn0000320	eya	NA	NA	NA	0.5162	19.05	13.32	3.6	0.55
FBgn0000326	clt	0.24688	0.2836	6	-0.1733	9.95	11.22	1.04	4.9
FBgn0000330	cm	-0.27496	0.29764	6	-0.43668	12.9	17.46	4.31	2.59
FBgn0000337	cn	-0.51624	0.24757	15	-1.37851	0.1	0.26	0.05	0.02
FBgn0000338	cnc	NA	NA	NA	-0.1209	29.4	31.97	1.61	0.65
FBgn0000339	cni	-0.04834	0.08066	4	-0.38036	4.21	5.48	1.66	0.32
FBgn0000346	comt	-0.08313	0.16922	260	-0.27895	56.63	68.71	10.52	4.77
FBgn0000351	cort	NA	NA	NA	1.13245	0.57	0.26	0.02	0.13
FBgn0000352	cos	NA	NA	NA	0.64097	9.06	5.81	0.99	0.33
FBgn0000355	Cp15	NA	NA	NA	NA	NA	6.63	NA	9.37
FBgn0000356	Cp16	NA	NA	NA	NA	NA	NA	NA	NA
FBgn0000357	Cp18	NA	NA	NA	-1.16227	0.21	0.47	0.19	0.07
FBgn0000358	Cp19	NA	NA	NA	-0.30933	0.46	0.57	0.57	0.27
FBgn0000359	Cp36	NA	NA	NA	NA	NA	NA	NA	NA
FBgn0000360	Cp38	NA	NA	NA	NA	NA	0.01	0.01	0.01
FBgn0000363	cpo	-0.99367	0.25	21	-0.43894	13.92	18.87	7.59	4.79
FBgn0000370	crc	NA	NA	NA	0.45908	354.69	258.02	18.11	46.17
FBgn0000376	crm	NA	NA	NA	1.58828	17.44	5.8	1.39	2.41
FBgn0000377	crn	0.54308	0.13715	9	1.85017	30.61	8.49	1.49	0.63
FBgn0000382	csw	-0.1654	0.26013	8	-0.65794	24.09	38.01	2.13	4.01
FBgn0000384	cta	0.41552	0.24539	2	1.3158	12.92	5.19	7.13	0.93
FBgn0000392	cup	NA	NA	NA	-0.58496	1.26	1.89	0.37	1.44
FBgn0000394	cv	0.2849	NA	1	-0.48025	19.14	26.7	5.31	1.04
FBgn0000395	cv-2	NA	NA	NA	-0.26222	5.92	7.1	1.06	0.52
FBgn0000404	CycA	2.47404	2.36788	3	3.58456	35.87	2.99	5.7	2.91
FBgn0000405	CycB	2.31219	0.72448	4	2.3926	37.65	7.17	3.22	8.12
FBgn0000406	Cyt-b5-r	-0.2732	0.30106	27	-0.55435	363.73	534.14	58.59	110.84
FBgn0000409	Cyt-c-p	0.02614	0.34259	90	-0.57999	514.51	769.11	152.88	34.46
FBgn0000411	D	NA	NA	NA	0.5478	7.09	4.85	2.06	0.33
FBgn0000412	D1	1.13128	0.22228	85	2.04377	86.01	20.86	11.76	5.17
FBgn0000413	da	1.23966	0.56414	3	0.26419	24.98	20.8	12.67	1.71
FBgn0000414	Dab	-0.01527	0.17524	39	-0.279	13.78	16.72	1.02	0.22
FBgn0000416	Sap-r	-0.24384	0.52015	206	-0.48042	202.05	281.89	23.55	23.46
FBgn0000422	Ddc	-0.31651	0.18954	34	-0.86083	15.55	28.24	5.6	1.94
FBgn0000426	DebB	1.41369	0.23474	5	3.1042	125.29	14.57	50.2	0.43
FBgn0000427	2013-12-01	NA	NA	NA	0.58496	0.03	0.02	0.04	0.03
FBgn0000439	Dfd	NA	NA	NA	-0.73151	7.95	13.2	4	0.18
FBgn0000442	Pkg21D	-0.48944	0.21856	3	-0.93799	3.09	5.92	0.23	1.48
FBgn0000447	Dhod	0.02449	0.22331	23	2.37525	60.91	11.74	3.79	0.65
FBgn0000448	Hr46	NA	NA	NA	-1.01601	4.93	9.97	0.4	1.89
FBgn0000449	dib	NA	NA	NA	0	0.02	0.02	0.04	0.02
FBgn0000451	ect	NA	NA	NA	-1.03747	0.57	1.17	0.24	0.26
FBgn0000454	Dip-B	-0.10454	0.29898	90	-0.00753	70.7	71.07	5.36	8.71
FBgn0000455	Dip-C	-0.05812	0.15611	16	-0.04625	20.26	20.92	2.11	1.52
FBgn0000459	disco	NA	NA	NA	-1.01599	3.59	7.26	0.5	0.94
FBgn0000463	Dl	NA	NA	NA	1.66083	10.15	3.21	2.21	0.43
FBgn0000464	Lar	-0.05106	0.30225	14	-0.18301	14.27	16.2	1.45	2.66
FBgn0000472	dm	NA	NA	NA	2.49969	106.1	18.76	32.47	1.6
FBgn0000473	Cyp6a2	1.53688	0.2172	25	1.40333	79.75	30.15	4.38	0.07
FBgn0000477	DNaseII	-0.53813	0.37333	22	-0.75281	46.17	77.8	13.55	6.56
FBgn0000479	dnc	-0.22738	0.26586	21	-0.79655	20.49	35.59	6.64	5.23
FBgn0000482	dor	0.07231	0.23199	27	1.06799	12.6	6.01	1.15	0.99
FBgn0000489	Pka-C3	-0.77524	0.11917	3	-0.73601	12.11	20.17	5.75	0.6
FBgn0000490	dpp	NA	NA	NA	-1.07954	2.47	5.22	0.63	0.84
FBgn0000492	Dr	NA	NA	NA	-0.92821	1.03	1.96	0.45	0.61
FBgn0000497	ds	0.51576	1.44587	2	-1.09051	1.39	2.96	0.32	0.74
FBgn0000499	dsh	0.24253	0.04957	3	0.82373	18.16	10.26	0.96	1.46
FBgn0000500	Dsk	NA	NA	NA	-1.91602	2.52	9.51	1.13	0.03
FBgn0000504	dsx	NA	NA	NA	-0.65595	3.04	4.79	1.76	1.41
FBgn0000520	dwg	NA	NA	NA	0.73905	6.91	4.14	0.73	1.86
FBgn0000524	dx	NA	NA	NA	0.74686	6.83	4.07	0.25	0.71
FBgn0000527	e	-0.08317	0.15396	103	-0.49254	37.87	53.28	2.27	3.05
FBgn0000529	bsh	NA	NA	NA	0.77575	5.53	3.23	2.28	1.18
FBgn0000533	ea	0.08875	0.00495	2	-0.54833	4.52	6.61	1.5	2.76
FBgn0000535	eag	0.38048	0.57627	4	-1.05497	3.09	6.42	0.53	2.66
FBgn0000536	eas	-0.23894	0.26326	22	-0.13148	23.58	25.83	3.69	0.04
FBgn0000541	E(bx)	0.656	0.23891	25	0.82969	8.3	4.67	0.69	1.18
FBgn0000542	ec	0.71472	2.99499	2	-0.70538	1.57	2.56	0.15	0.12
FBgn0000543	ecd	0.54565	NA	1	0.91869	16.73	8.85	2.68	1.12
FBgn0000546	EcR	NA	NA	NA	0.69821	20.2	12.45	4.15	2.05
FBgn0000547	ed	-0.11963	0.16738	7	0.38192	24.55	18.84	2.67	1.83
FBgn0000551	Edg78E	-0.67673	0.13259	3	NA	NA	0.07	NA	0.1
FBgn0000552	Edg84A	NA	NA	NA	-0.32193	0.12	0.15	0.15	0.21
FBgn0000556	Ef1alpha48D	0.45029	0.26449	222	1.15063	4469.75	2013.3	1125.69	285.67
FBgn0000557	Ef1alpha100E	0.01012	0.26547	124	-0.9761	175	344.25	22.42	21.76
FBgn0000559	Ef2b	0.3201	0.24253	456	0.64171	3179.31	2037.79	351.89	234.53
FBgn0000560	eg	NA	NA	NA	-0.09785	0.57	0.61	0.17	0.24
FBgn0000562	egl	-0.0923	0.17425	5	-0.59215	9.34	14.08	2.46	1.48
FBgn0000564	Eh	NA	NA	NA	-1.72677	0.71	2.35	0.61	2.52
FBgn0000565	Eip71CD	-0.21139	0.1317	12	-1.34465	27.09	68.8	6.45	10.16
FBgn0000566	Eip55E	0.35323	0.08619	51	1.4033	55.89	21.13	10.81	2.21
FBgn0000567	Eip74EF	NA	NA	NA	-0.48408	3.06	4.28	0.81	0.01
FBgn0000568	Eip75B	1.02205	1.23852	2	-0.52473	22.5	32.37	4.09	3.49
FBgn0000575	emc	NA	NA	NA	-0.47443	27.84	38.68	6.11	7.47
FBgn0000576	ems	NA	NA	NA	-0.73697	0.57	0.95	0.26	0.56
FBgn0000577	en	0.30568	NA	1	-1.30933	0.46	1.14	0.27	0.21
FBgn0000578	ena	0.64758	0.14991	4	0.37169	6.12	4.73	0.45	0.5
FBgn0000579	Eno	-0.10934	0.16251	369	-0.47553	366.6	509.73	59.7	15.69
FBgn0000581	E(Pc)	0.65747	0.11756	2	0.99744	16.91	8.47	1.79	1.22
FBgn0000588	esc	NA	NA	NA	1.55169	9	3.07	1.98	0.91
FBgn0000591	E(spl)	NA	NA	NA	5.82867	3.41	0.06	1.36	0.08
FBgn0000592	Est-6	-0.47989	0.17357	74	-0.52739	97.05	139.88	11.22	13
FBgn0000594	Est-P	NA	NA	NA	-2.90689	0.08	0.6	0.13	0.64
FBgn0000606	eve	NA	NA	NA	NA	NA	0.27	NA	0.25
FBgn0000611	exd	0.53267	NA	1	-0.20794	29.09	33.6	6.52	6.41
FBgn0000615	exu	NA	NA	NA	-0.9782	1	1.97	0.22	1.7
FBgn0000617	e(y)1	0.6757	0.10616	9	1.61566	21.85	7.13	4.14	1.62
FBgn0000618	e(y)2	NA	NA	NA	2.1095	31.33	7.26	10.95	3.76
FBgn0000625	eyg	NA	NA	NA	-0.4975	1.02	1.44	0.45	0.16
FBgn0000629	E(z)	NA	NA	NA	1.49993	14	4.95	2.62	0.66
FBgn0000630	f	NA	NA	NA	-0.83007	0.18	0.32	0.08	0.1
FBgn0000633	fas	NA	NA	NA	0.25409	6.75	5.66	0.84	0.06
FBgn0000634	Fas1	-0.24368	0.2337	269	-0.53738	153.19	222.33	21.52	21.54
FBgn0000635	Fas2	-0.31742	0.29165	63	-0.64891	20.3	31.83	1.39	4.06
FBgn0000636	Fas3	-0.37521	0.09452	24	-0.70129	15.72	25.56	3.98	2.55
FBgn0000639	Fbp1	2.15374	0.38501	40	2.49825	1.13	0.2	0.01	0.12
FBgn0000640	Fbp2	1.25111	0.26594	15	2.76755	1.43	0.21	0.77	0.3
FBgn0000644	Fcp3C	NA	NA	NA	1.03747	0.39	0.19	0.16	0.27
FBgn0000658	fj	NA	NA	NA	-0.30072	2.33	2.87	0.15	1.42
FBgn0000659	fkh	NA	NA	NA	-1.76952	1.49	5.08	0.26	0.08
FBgn0000662	fl(2)d	0.80402	0.12388	11	0.3937	26.84	20.43	5.13	2.37
FBgn0000667	Actn	-0.25376	0.24222	436	-0.21885	114.22	132.93	18.68	9.38
FBgn0000709	fliI	0.10303	0.16158	10	0.40336	11.48	8.68	0.85	0.94
FBgn0000711	flw	-0.05615	0.18277	25	-0.5768	32.49	48.46	2.24	4.3
FBgn0000715	Fmrf	-0.16332	0.21517	6	-1.58925	1.12	3.37	0.15	0.16
FBgn0000719	fog	NA	NA	NA	-0.66051	7.75	12.25	1.89	0.27
FBgn0000721	for	-0.21337	0.21218	22	-0.92575	20.93	39.76	1.36	3.5
FBgn0000723	Fps85D	-1.13972	0.73612	4	-0.12054	11.59	12.6	0.59	0.5
FBgn0000808	gd	NA	NA	NA	NA	4.35	NA	0.74	0.01
FBgn0000810	fs(1)K10	1.09171	0.51222	3	1.069	7.28	3.47	1.53	0.21
FBgn0000826	png	NA	NA	NA	2.06088	1.21	0.29	0.74	0.22
FBgn0000927	fs(1)Ya	NA	NA	NA	-3.27302	0.03	0.29	0.04	0.16
FBgn0000928	fs(1)Yb	NA	NA	NA	NA	0.03	NA	0.03	NA
FBgn0000964	tj	NA	NA	NA	-1.22556	1.95	4.56	0.69	1.63
FBgn0000986	Fs(2)Ket	0.49357	0.12256	29	1.14151	32.43	14.7	1.18	2.32
FBgn0000996	dup	NA	NA	NA	3.1316	15.6	1.78	3.64	0.68
FBgn0001075	ft	1.13995	NA	1	0.99573	3.37	1.69	0.27	0.62
FBgn0001077	ftz	NA	NA	NA	-4.45943	0.01	0.22	0.01	0.29
FBgn0001078	ftz-f1	0.26927	0.42554	2	0.34903	15.45	12.13	1.68	0.21
FBgn0001079	fu	NA	NA	NA	1.18466	11.07	4.87	1.15	0.36
FBgn0001083	fw	-0.44983	0.17261	4	0.02686	4.88	4.79	0.74	1.12
FBgn0001084	fy	NA	NA	NA	0.37288	2.81	2.17	1.44	0.28
FBgn0001085	fz	NA	NA	NA	-0.70243	2.79	4.54	0.76	1.09
FBgn0001086	fzy	NA	NA	NA	5.61471	21.56	0.44	2.32	0.17
FBgn0001087	g	-0.14097	0.30066	16	-0.38448	8.35	10.9	0.76	0.95
FBgn0001089	Gal	0.35068	0.20372	23	0.373	11.5	8.88	2.83	2.14
FBgn0001090	bnb	0.40069	0.15256	303	-0.77056	138.64	236.51	42.16	68.94
FBgn0001091	Gapdh1	-0.29049	0.1746	42	-0.78021	462.49	794.27	192.3	30.24
FBgn0001092	Gapdh2	-0.2395	0.29615	59	-0.05941	496.89	517.78	76.66	54.07
FBgn0001098	Gdh	-0.28538	0.24212	366	-0.23224	226.16	265.66	60.11	5.86
FBgn0001099	gdl	NA	NA	NA	NA	NA	NA	NA	NA
FBgn0001104	G-ialpha65A	0.08807	0.26739	6	1.09813	19.01	8.88	0.7	1.74
FBgn0001105	Gbeta13F	-0.32016	0.43948	48	0.31439	64.86	52.16	12.51	3.26
FBgn0001108	Gl	0.11962	0.12859	47	-0.06197	13.67	14.27	3.24	0.79
FBgn0001112	Gld	-0.14152	0.28786	23	-0.02325	6.77	6.88	0.65	0.25
FBgn0001114	Glt	-0.31368	0.25073	88	-0.61273	154.21	235.81	42.38	32.1
FBgn0001120	gnu	NA	NA	NA	-3.81421	0.15	2.11	0.17	2.6
FBgn0001122	G-oalpha47A	-0.54105	0.36542	90	-0.25973	39.39	47.16	7.85	6.25
FBgn0001123	G-salpha60A	0.01616	0.16498	64	0.20246	21.08	18.32	0.79	0.24
FBgn0001124	Got1	-0.08366	0.25541	99	-0.15597	108.61	121.01	33.01	13.85
FBgn0001125	Got2	0.41855	0.19069	116	0.18814	133.32	117.02	8.4	6.95
FBgn0001128	Gpdh	-0.66618	0.26346	332	-1.47789	220.38	613.85	37.68	40.94
FBgn0001133	grau	-0.27364	NA	1	0.55237	10.94	7.46	2.83	0.75
FBgn0001134	Grd	NA	NA	NA	-0.92057	1.12	2.12	0.32	0.18
FBgn0001137	grk	NA	NA	NA	-0.79595	5.08	8.82	0.21	1.89
FBgn0001138	grn	NA	NA	NA	0.57142	3.18	2.14	1.11	0.92
FBgn0001139	gro	0.78757	0.33973	17	1.36178	31.2	12.14	2.91	1.06
FBgn0001142	Gs1	-0.24199	0.36979	91	-0.84446	82.14	147.49	6.33	5.34
FBgn0001145	Gs2	-0.78623	0.32309	199	-1.05067	479.22	992.7	20.68	65.24
FBgn0001147	gsb-n	NA	NA	NA	0	0.08	0.08	0.05	0.12
FBgn0001148	gsb	NA	NA	NA	-2.70044	0.02	0.13	0.02	0.02
FBgn0001149	GstD1	0.17486	0.35937	52	0.22375	387.44	331.78	165.95	47.45
FBgn0001150	gt	NA	NA	NA	-0.66879	0.78	1.24	0.17	0.21
FBgn0001168	h	NA	NA	NA	-1.23844	7.79	18.38	0.87	4.27
FBgn0001169	H	NA	NA	NA	1.18979	12.25	5.37	1.31	1.28
FBgn0001170	H2.0	NA	NA	NA	-1.63472	0.19	0.59	0.11	0.37
FBgn0001174	halo	NA	NA	NA	-4.75489	0.02	0.54	0.03	0.38
FBgn0001179	hay	0.53782	0.09255	3	1.25383	14.69	6.16	2.89	1.59
FBgn0001180	hb	NA	NA	NA	-1.48022	1.19	3.32	0.34	0.83
FBgn0001185	her	NA	NA	NA	0.54814	8.51	5.82	2.05	2.53
FBgn0001186	Hex-A	0.05932	0.16942	64	-0.60959	88.3	134.73	13.71	9.91
FBgn0001187	Hex-C	-0.14368	0.18025	61	-0.72309	43.26	71.41	5.63	1.85
FBgn0001189	hfw	NA	NA	NA	0.04191	13.97	13.57	1.36	2.38
FBgn0001197	His2Av	1.05115	0.25848	34	2.77243	274.67	40.2	139.44	3.67
FBgn0001202	hk	0.19401	0.26787	31	-0.80843	13.39	23.45	2.03	3.92
FBgn0001203	Hk	-1.02781	1.11717	5	-0.86793	22.52	41.1	3.13	1.57
FBgn0001205	Hmgcr	0.17392	0.05392	2	-0.08303	9.96	10.55	2.19	1.64
FBgn0001206	Hmr	NA	NA	NA	1.69678	5.9	1.82	1.01	0.39
FBgn0001208	Hn	-0.77165	0.35393	108	-0.86872	129.4	236.29	23.55	82.08
FBgn0001215	Hrb98DE	0.84463	0.18657	60	0.82437	53.53	30.23	4.24	4.64
FBgn0001216	Hsc70-1	0.17046	0.47415	7	-1.2366	6.93	16.33	0.19	5.38
FBgn0001217	Hsc70-2	0.59923	0.26907	11	5.06609	4.69	0.14	1.28	0.07
FBgn0001218	Hsc70-3	0.17163	0.14122	230	0.40096	169.34	128.25	55.99	46.04
FBgn0001219	Hsc70-4	0.09587	0.16234	424	1.21215	1832.05	790.76	254.78	145.63
FBgn0001220	Hsc70-5	0.03256	0.19298	293	0.01395	66.5	65.86	1.93	0.36
FBgn0001222	Hsf	0.42102	0.04564	3	0.61162	21.85	14.3	3.57	0.89
FBgn0001223	Hsp22	0.07402	0.15372	12	NA	NA	NA	NA	NA
FBgn0001224	Hsp23	0.14995	0.37427	165	2.15072	338.41	76.21	152.11	49.01
FBgn0001225	Hsp26	0.91014	0.15941	80	0.74283	941.99	562.9	555.46	407.71
FBgn0001226	Hsp27	0.86711	0.28682	69	1.13824	184.08	83.63	67.42	51.39
FBgn0001227	Hsp67Ba	1.27771	0.31304	6	2.32152	35.14	7.03	12.85	2.21
FBgn0001228	Hsp67Bb	-0.4465	NA	1	NA	NA	NA	NA	NA
FBgn0001229	Hsp67Bc	0.06789	0.23949	31	1.26875	27.83	11.55	13.9	1.35
FBgn0001230	Hsp68	-0.37322	0.2521	66	0.20219	177.18	154.01	119.54	91.72
FBgn0001233	Hsp83	0.54843	0.17896	362	0.80857	538.7	307.57	191.5	92.43
FBgn0001235	hth	0.63162	NA	1	-0.15448	33.18	36.93	6.66	3.5
FBgn0001247	Ide	0.00745	0.18076	64	0.34025	18.23	14.4	0.69	0.02
FBgn0001248	Idh	0.15652	0.20574	246	0.4564	404.5	294.8	54.57	19.36
FBgn0001250	if	-0.35912	0.18817	61	-0.90088	12.5	23.34	1.44	0.58
FBgn0001253	ImpE1	NA	NA	NA	-0.71234	1.3	2.13	0.27	1.26
FBgn0001254	ImpE2	0.72888	0.05167	2	-3.79256	0.07	0.97	0.01	1.22
FBgn0001255	ImpE3	NA	NA	NA	-0.44478	0.36	0.49	0.08	0.13
FBgn0001256	ImpL1	NA	NA	NA	0.0156	0.93	0.92	0.22	0.4
FBgn0001257	ImpL2	-0.26245	0.49735	3	-0.58718	23.79	35.74	5.04	12.84
FBgn0001258	ImpL3	0.96476	0.18698	27	0.23872	13.77	11.67	8.06	2.94
FBgn0001259	in	NA	NA	NA	-1.04654	1.22	2.52	0.17	0.28
FBgn0001263	inaD	-0.41239	0.20645	232	-0.81954	90.75	160.16	18.17	9.76
FBgn0001269	inv	0.63509	0.12598	3	-1.23447	0.34	0.8	0.09	0.07
FBgn0001276	ix	0.63412	0.18472	3	1.16005	18.57	8.31	6.94	0.35
FBgn0001280	janA	0.41383	0.15076	16	1.61251	36.48	11.93	13.75	1.15
FBgn0001281	janB	NA	NA	NA	NA	NA	NA	NA	NA
FBgn0001285	Jon44E	NA	NA	NA	-5.42626	0.01	0.43	0.01	0.61
FBgn0001291	Jra	0.42083	0.55278	3	0.03918	21.65	21.07	10.52	1.84
FBgn0001296	kar	-0.07285	NA	1	-1.21116	13.26	30.7	1.16	2.43
FBgn0001297	kay	NA	NA	NA	-0.72552	23.29	38.51	5.77	9.71
FBgn0001301	kel	NA	NA	NA	1.08077	11.02	5.21	1.73	0.89
FBgn0001308	Khc	-0.07198	0.1927	138	-0.09432	24.57	26.23	1.03	2.73
FBgn0001311	kkv	-0.05873	NA	1	-0.50925	3.26	4.64	0.47	0.84
FBgn0001313	kl-2	-0.82534	0.89485	2	NA	NA	NA	NA	NA
FBgn0001314	kl-3	NA	NA	NA	NA	NA	NA	NA	NA
FBgn0001315	kl-5	NA	NA	NA	NA	NA	NA	NA	NA
FBgn0001316	klar	0.71557	0.16834	5	1.16079	36.6	16.37	5.28	2.45
FBgn0001319	kn	NA	NA	NA	0.12298	2.57	2.36	0.12	0.92
FBgn0001320	kni	NA	NA	NA	-1.29935	2.19	5.39	0.44	1.05
FBgn0001321	knk	NA	NA	NA	-1.46416	0.83	2.29	0.28	0.05
FBgn0001323	knrl	NA	NA	NA	-0.94753	1.26	2.43	0.14	0.16
FBgn0001324	kto	NA	NA	NA	1.26164	10.31	4.3	0.11	0.65
FBgn0001325	Kr	NA	NA	NA	-2.26127	0.34	1.63	0.09	0.69
FBgn0001330	kz	1.14946	0.31371	3	1.93637	7.54	1.97	1.36	0.61
FBgn0001332	L	0.41757	0.49608	3	0.54278	21.91	15.04	1.61	1.75
FBgn0001337	Exp6	NA	NA	NA	1.11782	20.53	9.46	5.76	1.82
FBgn0001341	l(1)1Bi	0.98953	0.29805	15	1.00666	4.34	2.16	0.72	0.42
FBgn0001404	egh	NA	NA	NA	-0.13984	23.58	25.98	6.09	0.46
FBgn0001491	l(1)10Bb	0.20651	0.46343	10	0.23146	28.47	24.25	14.34	6.82
FBgn0001560	l(1)19Ec	NA	NA	NA	-1.14684	0.14	0.31	0.13	0.45
FBgn0001565	Hlc	NA	NA	NA	0.00928	54.59	54.24	21.46	8.45
FBgn0001612	l(1)dd4	NA	NA	NA	1.467	6.69	2.42	0.53	0.5
FBgn0001624	dlg1	-0.10451	0.18	136	-0.11634	47.75	51.76	12.81	1.51
FBgn0001941	ifc	1.07736	NA	1	0.46424	38.67	28.03	14.72	9.59
FBgn0001942	eIF-4a	0.62464	0.37868	127	0.53789	1024.16	705.42	143.32	17.23
FBgn0001961	Sop2	-0.02976	0.22373	17	0.51689	60.64	42.38	12.27	2.96
FBgn0001965	Sos	0.10689	0.17261	7	0.11324	9.14	8.45	2.76	1.44
FBgn0001967	nimC3	0.15284	NA	1	1.16993	0.18	0.08	0.16	0.12
FBgn0001970	Pgant35A	NA	NA	NA	0.0035	4.13	4.12	1.22	0.02
FBgn0001974	l(2)35Bd	NA	NA	NA	0.45236	4.83	3.53	0.33	0.53
FBgn0001977	l(2)35Bg	0.27655	0.35296	16	1.0286	19.36	9.49	4.89	1.94
FBgn0001978	stc	NA	NA	NA	1.70991	29.05	8.88	2.23	0.92
FBgn0001981	esg	NA	NA	NA	4.22055	13.05	0.7	2.57	0.47
FBgn0001983	wor	NA	NA	NA	8.21173	44.47	0.15	12.56	0.19
FBgn0001986	l(2)35Df	0.80984	0.30595	37	1.75894	22.27	6.58	3.88	0.06
FBgn0001987	Gli	-0.30129	0.20425	14	-0.59989	5.45	8.26	0.17	0.63
FBgn0001989	l(2)35Di	-0.38549	0.2272	89	-0.91398	61.68	116.22	22.64	38.09
FBgn0001990	wek	NA	NA	NA	1.32283	7.98	3.19	0.5	0.64
FBgn0001991	Ca-alpha1D	NA	NA	NA	-0.83915	5.45	9.75	0.28	1.92
FBgn0001992	Cyp303a1	NA	NA	NA	NA	0.02	NA	0.03	NA
FBgn0001994	crp	0.71367	0.2302	12	1.30798	43.23	17.46	11.62	1.27
FBgn0001995	mRpL4	0.75187	0.54112	7	0.56811	23.41	15.79	14.8	7.35
FBgn0002021	l(2)37Bb	-0.27253	0.34059	10	0.0147	13.81	13.67	0.67	6.86
FBgn0002022	Catsup	0.91022	1.40819	4	0.84091	35.34	19.73	6.84	4.84
FBgn0002023	Lim3	NA	NA	NA	-0.47317	1.52	2.11	0.41	0.64
FBgn0002031	l(2)37Cc	0.50791	0.16696	99	1.26191	125.35	52.27	13.34	1.63
FBgn0002036	CG10561	-0.21335	NA	1	-0.81833	8.79	15.5	1.11	4.7
FBgn0002044	swm	0.70495	0.15935	11	0.41485	25.53	19.15	3.73	0.75
FBgn0002069	Aats-asp	0.7394	0.14091	54	1.25612	66.64	27.9	7.45	2.88
FBgn0002121	l(2)gl	0.4417	0.16891	45	1.39627	28.77	10.93	6.03	1.45
FBgn0002174	l(2)tid	0.99369	0.12677	15	1.0201	20.24	9.98	8.45	2.6
FBgn0002183	dre4	1.60839	0.28771	38	3.1621	80.92	9.04	23.88	1.04
FBgn0002283	l(3)73Ah	0.00269	NA	1	0.09386	11.59	10.86	0.64	0.95
FBgn0002284	Pros26	0.55988	0.44724	22	0.71945	107.52	65.3	28.01	2.52
FBgn0002306	sas	-0.23444	0.28332	15	-0.82843	4.95	8.79	0.82	0.65
FBgn0002354	l(3)87Df	0.25919	0.08368	3	0.51062	21.84	15.33	2.52	0.63
FBgn0002413	dco	0.11964	0.51177	7	0.62694	31.38	20.32	6.65	2.35
FBgn0002431	hyd	0.59712	0.21337	25	0.3325	15.06	11.96	1.29	3.97
FBgn0002440	l(3)mbn	-0.12871	0.60198	10	-1.06922	2.95	6.19	0.67	0.29
FBgn0002441	l(3)mbt	0.72471	0.0245	2	0.5766	12.9	8.65	1.94	0.64
FBgn0002466	sti	1.51057	0.88662	8	7.02035	14.28	0.11	1.87	0.09
FBgn0002521	pho	NA	NA	NA	1.03924	5.59	2.72	5.49	0.63
FBgn0002522	lab	NA	NA	NA	-0.70454	0.54	0.88	0.06	0.4
FBgn0002524	lace	0.54853	0.23326	2	-0.16309	12.7	14.22	3.19	3
FBgn0002525	Lam	0.62148	0.195	202	3.54361	87.69	7.52	7.83	1.07
FBgn0002526	LanA	-0.58158	0.26487	280	-0.67769	4.67	7.47	0.17	1.2
FBgn0002527	LanB1	-0.61414	0.33049	127	0.08737	10.04	9.45	1.26	1.09
FBgn0002528	LanB2	-0.50784	0.22778	160	-0.76159	5.81	9.85	0.8	0.16
FBgn0002531	Lcp1	NA	NA	NA	-7.5597	0.03	5.66	0.06	1.78
FBgn0002533	Lcp2	NA	NA	NA	NA	NA	NA	NA	NA
FBgn0002534	Lcp3	NA	NA	NA	-1.24793	0.08	0.19	0.13	0.27
FBgn0002535	Lcp4	NA	NA	NA	NA	NA	0.06	NA	0.08
FBgn0002542	lds	1.01089	1.3663	4	3.98185	13.43	0.85	3.08	0.11
FBgn0002543	lea	NA	NA	NA	0.82491	5.58	3.15	0.58	1.41
FBgn0002552	lin	NA	NA	NA	0.65789	9.94	6.3	1.82	1
FBgn0002561	l(1)sc	NA	NA	NA	NA	1.2	NA	0.72	NA
FBgn0002562	Lsp1alpha	2.31525	0.52181	12	-0.09954	0.14	0.15	0.11	0.15
FBgn0002563	Lsp1beta	1.98189	0.48483	18	-1.42731	1.61	4.33	0.38	0.85
FBgn0002564	Lsp1gamma	2.50218	0.4506	37	-2.80287	0.46	3.21	0.12	0.05
FBgn0002565	Lsp2	-0.38712	0.14893	187	3.19828	691.61	75.35	272.02	41.81
FBgn0002566	lt	1.00252	1.65066	4	1.15136	2.51	1.13	2.29	0.73
FBgn0002567	ltd	-0.19651	0.19651	96	-0.89505	79.46	147.77	12.45	25.67
FBgn0002569	LvpD	NA	NA	NA	-2.44057	0.07	0.38	0.06	0.43
FBgn0002570	LvpH	-0.35261	0.03021	2	-2.26534	1.82	8.75	0.26	2.24
FBgn0002571	LvpL	NA	NA	NA	-4.08746	0.01	0.17	0.02	0.25
FBgn0002573	sens	NA	NA	NA	-1.1375	0.1	0.22	0.02	0.08
FBgn0002576	lz	NA	NA	NA	-0.73454	1.19	1.98	0.12	0.12
FBgn0002577	m	NA	NA	NA	-3.64386	0.06	0.75	0.06	0.7
FBgn0002578	m1	NA	NA	NA	NA	NA	0.64	NA	0.31
FBgn0002579	RpL36	1.09454	0.18843	52	0.71683	2046.49	1245.15	574.41	203.4
FBgn0002590	RpS5a	-0.84206	0.3131	9	0.79343	1377.11	794.55	114.78	44.94
FBgn0002592	m2	NA	NA	NA	-1.04182	1.7	3.5	0.48	0.16
FBgn0002593	RpLP1	0.6346	0.11294	65	0.18543	657.32	578.04	109.66	102.83
FBgn0002607	RpL19	0.6416	0.11805	59	0.25515	1472.96	1234.19	605.85	233.76
FBgn0002609	HLHm3	NA	NA	NA	-1.26112	1.26	3.02	0.28	1.51
FBgn0002622	RpS3	0.46689	0.13105	174	0.88053	2004.04	1088.53	813.07	62.04
FBgn0002626	RpL32	0.18937	0.16573	69	0.48019	1056.32	757.26	208.55	5
FBgn0002629	m4	NA	NA	NA	NA	NA	1.37	NA	1.72
FBgn0002631	HLHm5	NA	NA	NA	NA	NA	0.34	NA	0.42
FBgn0002632	m6	NA	NA	NA	5.20945	0.74	0.02	0.34	0.03
FBgn0002633	HLHm7	NA	NA	NA	0.56478	2.13	1.44	1	1.32
FBgn0002638	Bj1	0.79635	0.24462	42	2.97486	67.69	8.61	1.68	3.65
FBgn0002641	mal	NA	NA	NA	0.76818	6.54	3.84	1.45	0.22
FBgn0002643	mam	NA	NA	NA	-0.2899	6.65	8.13	0.28	0.43
FBgn0002645	Map205	0.56022	0.18146	116	0.92806	27.97	14.7	4.13	3.59
FBgn0002652	squ	NA	NA	NA	3.33092	1.61	0.16	0.52	0.09
FBgn0002673	twe	NA	NA	NA	1.47454	2.64	0.95	0.06	0.49
FBgn0002707	mei-9	NA	NA	NA	2.23221	6.39	1.36	0.57	0.55
FBgn0002709	mei-218	NA	NA	NA	0.83188	0.89	0.5	0.21	0.27
FBgn0002715	mei-S332	NA	NA	NA	4.13551	5.8	0.33	3.35	0.25
FBgn0002716	mei-W68	NA	NA	NA	0.83007	0.32	0.18	0.12	0.21
FBgn0002719	Men	-0.15837	0.23495	159	-0.72354	158.53	261.77	44.85	25.63
FBgn0002723	Met	NA	NA	NA	0.03222	9.96	9.74	2.88	0.39
FBgn0002732	malpha	NA	NA	NA	0.60407	1.14	0.75	0.72	0.65
FBgn0002733	HLHmbeta	NA	NA	NA	0.01103	5.25	5.21	1.09	1.26
FBgn0002734	HLHmdelta	NA	NA	NA	-0.41504	0.06	0.08	0.06	0.08
FBgn0002735	HLHmgamma	NA	NA	NA	4.05557	18.79	1.13	5.82	1.14
FBgn0002736	mago	1.8281	0.69663	7	1.80719	43.57	12.45	5.77	1.7
FBgn0002772	Mlc1	-0.15399	0.1604	168	-1.44593	301.62	821.73	45.82	11.76
FBgn0002773	Mlc2	0.10663	0.17053	312	-0.97193	1376.57	2700.1	379.22	132.48
FBgn0002774	mle	0.45484	0.28641	16	0.15733	23.23	20.83	4.6	0.88
FBgn0002775	msl-3	NA	NA	NA	0.14	8.11	7.36	1.38	2.78
FBgn0002778	mnd	-0.14278	0.32916	3	0.90085	24.74	13.25	5.4	6.38
FBgn0002780	mod	1.04797	0.25127	82	1.81755	39.76	11.28	10.81	1.97
FBgn0002781	mod(mdg4)	0.60196	0.25521	9	1.40207	142.13	53.78	12.42	13.26
FBgn0002783	mor	0.62725	0.19022	52	1.52983	28.24	9.78	4.46	1.2
FBgn0002787	Mov34	0.27692	0.14402	56	0.68302	63.08	39.29	10.36	1.2
FBgn0002789	Mp20	-0.17795	0.13779	159	-0.83489	110.97	197.94	10.69	32.18
FBgn0002791	mr	NA	NA	NA	1.43075	5.23	1.94	0.99	0.03
FBgn0002838	ms(3)K81	NA	NA	NA	NA	NA	NA	NA	NA
FBgn0002842	sa	NA	NA	NA	NA	NA	NA	NA	NA
FBgn0002855	Acp26Aa	NA	NA	NA	NA	NA	NA	NA	NA
FBgn0002856	Acp26Ab	NA	NA	NA	NA	NA	NA	NA	NA
FBgn0002862	Mst87F	NA	NA	NA	-0.45943	0.16	0.22	0.27	0.31
FBgn0002863	Acp95EF	NA	NA	NA	NA	NA	NA	NA	NA
FBgn0002865	Mst98Ca	NA	NA	NA	NA	NA	NA	NA	NA
FBgn0002868	MtnA	-0.84243	0.25244	54	-1.39371	651.2	1711.05	418.71	558.88
FBgn0002869	MtnB	NA	NA	NA	1.3743	10.94	4.22	8.52	0.07
FBgn0002872	mu2	1.22994	0.91794	3	1.56828	8.6	2.9	0.7	0.08
FBgn0002873	mud	0.70332	0.25788	4	4.87915	6.18	0.21	0.15	0.12
FBgn0002878	mus101	1.236	0.49247	4	1.67069	6.24	1.96	0.8	1.21
FBgn0002887	mus201	NA	NA	NA	-0.12338	0.56	0.61	0.17	0.28
FBgn0002891	mus205	-0.33366	2.38065	2	3.45457	11.84	1.08	0.28	0.02
FBgn0002899	mus301	NA	NA	NA	2.17719	1.99	0.44	0.4	0.27
FBgn0002901	mus304	NA	NA	NA	1.35147	1.48	0.58	0.48	0.1
FBgn0002905	mus308	NA	NA	NA	2.38247	2.19	0.42	0.52	0.11
FBgn0002906	mus309	1.54089	0.99027	2	1.43942	3.58	1.32	0.69	0.23
FBgn0002909	mus312	NA	NA	NA	NA	NA	NA	NA	NA
FBgn0002914	Myb	1.07052	0.21896	5	1.94332	111.3	28.94	29.63	9.62
FBgn0002917	na	0.01965	0.02799	3	-0.59334	9.16	13.82	1.08	0.88
FBgn0002921	Atpalpha	-0.32511	0.23623	908	-0.31483	656.59	816.71	144.58	55.16
FBgn0002922	nau	NA	NA	NA	-1.35908	0.46	1.18	0.16	NA
FBgn0002924	ncd	1.82717	0.62257	12	4.16339	44.08	2.46	4.25	0.97
FBgn0002926	ndl	NA	NA	NA	NA	NA	NA	NA	NA
FBgn0002930	nec	0.00667	0.11955	31	-0.83338	56.43	100.55	10.36	1.78
FBgn0002931	net	NA	NA	NA	-2.84022	0.62	4.44	0.22	1.95
FBgn0002932	neur	NA	NA	NA	1.06615	14.28	6.82	1.08	0.88
FBgn0002933	ng1	NA	NA	NA	NA	NA	0.04	NA	0.06
FBgn0002936	ninaA	-0.38725	0.39892	18	-1.24092	41.79	98.77	12.31	3.4
FBgn0002937	ninaB	0.05706	0.36065	6	-0.75294	13.47	22.7	2.79	0.14
FBgn0002938	ninaC	-0.25669	0.20556	675	-0.65912	405.2	639.86	84.19	18.19
FBgn0002939	ninaD	NA	NA	NA	-1.87447	1.65	6.05	0.65	1.9
FBgn0002940	ninaE	-0.88502	0.49908	141	-1.3362	5719.48	14440.9	1574.46	843.44
FBgn0002941	slou	NA	NA	NA	-1.09954	0.42	0.9	0.07	0.17
FBgn0002945	nkd	NA	NA	NA	0.11814	4.07	3.75	0.47	1.18
FBgn0002948	nod	NA	NA	NA	3.26534	3.75	0.39	0.5	0.26
FBgn0002962	nos	NA	NA	NA	-7.33985	0.01	1.62	0.02	1.95
FBgn0002968	Nrg	-0.25017	0.20655	204	0.12039	51.46	47.34	15.95	2.9
FBgn0002973	numb	-0.13795	0.32252	8	0.50398	31.78	22.41	9.05	0.58
FBgn0002985	odd	NA	NA	NA	1.13093	2.19	1	0.59	0.23
FBgn0002989	okr	NA	NA	NA	2.70687	10.12	1.55	0.98	0.12
FBgn0003002	opa	NA	NA	NA	1.28504	2.51	1.03	0.41	NA
FBgn0003008	or	-0.1303	0.15067	9	-0.21156	11.08	12.83	2.75	1.05
FBgn0003009	ord	NA	NA	NA	NA	NA	NA	NA	NA
FBgn0003011	ort	-0.6481	0.38696	4	-1.22502	1.57	3.67	1	1.7
FBgn0003013	osa	0.43016	0.19137	20	0.58104	20.18	13.49	3.82	2.51
FBgn0003015	osk	NA	NA	NA	-7.43463	0.01	1.73	0.01	1.22
FBgn0003016	osp	NA	NA	NA	-0.5017	7.43	10.52	1.03	1.31
FBgn0003022	Ote	1.60258	0.34187	34	5.24341	60.61	1.6	14.05	1.01
FBgn0003023	otu	NA	NA	NA	-2.34269	0.69	3.5	1.07	1.34
FBgn0003028	ovo	NA	NA	NA	-1.25414	1.22	2.91	0.19	0.71
FBgn0003031	pAbp	-0.00165	0.29594	148	0.92084	650	343.33	43.49	8.68
FBgn0003034	Acp70A	NA	NA	NA	NA	NA	NA	NA	NA
FBgn0003041	pbl	1.65143	0.36529	3	2.34605	13.27	2.61	1.22	1.78
FBgn0003042	Pc	0.91879	NA	1	1.42314	39.26	14.64	19.91	0.66
FBgn0003044	Pcl	NA	NA	NA	1.57195	19.86	6.68	2.01	0.21
FBgn0003046	Pcp	0.69864	0.35242	23	-0.91254	0.68	1.28	0.23	0.11
FBgn0003048	pcx	NA	NA	NA	0.34884	7.17	5.63	0.98	1.21
FBgn0003053	peb	NA	NA	NA	-0.92979	2	3.81	0.19	0.41
FBgn0003057	CG10598	NA	NA	NA	NA	NA	NA	NA	NA
FBgn0003060	CG9757	NA	NA	NA	-0.57176	1.83	2.72	1.38	1.67
FBgn0003062	Fib	1.05886	0.28827	46	1.89622	61.94	16.64	11.54	0.19
FBgn0003065	CG2150	-0.47848	0.11863	7	0	0.06	0.06	0.03	0.09
FBgn0003067	Pepck	-0.20188	0.16031	43	-0.87521	272.43	499.71	144.31	16.75
FBgn0003068	per	NA	NA	NA	-0.94676	4.83	9.31	0.25	1.11
FBgn0003071	Pfk	0.15605	0.27259	120	-0.18637	92.97	105.79	10.46	8.25
FBgn0003074	Pgi	-0.0862	0.24506	120	-0.41887	128.68	172.03	18.09	2.65
FBgn0003076	Pgm	-0.14348	0.21356	118	-0.17546	218.36	246.6	19.31	1.43
FBgn0003079	phl	0.17579	0.23017	5	0.46791	14.08	10.18	3.75	2.27
FBgn0003082	phr	-0.23626	NA	1	0.50152	13.52	9.55	0.6	0.11
FBgn0003086	Pig1	NA	NA	NA	-1.22239	0.06	0.14	0.05	0.2
FBgn0003087	pim	NA	NA	NA	5.62059	2.46	0.05	1.9	0.06
FBgn0003089	pip	NA	NA	NA	-0.29105	5.95	7.28	3.56	6.21
FBgn0003090	pk	1.2251	NA	1	1.88296	8.52	2.31	2.54	0.8
FBgn0003091	Pkc53E	-0.26026	0.25096	36	-1.23667	8.33	19.63	4.21	2.94
FBgn0003093	Pkc98E	-0.41058	0.27936	58	-0.83947	18.85	33.73	0.76	0.53
FBgn0003114	plu	NA	NA	NA	-0.71049	0.11	0.18	0.18	0.11
FBgn0003116	pn	0.20339	0.18113	10	-0.38117	9.16	11.93	2.5	2.69
FBgn0003117	pnr	NA	NA	NA	-1.05538	1.15	2.39	0.25	0.59
FBgn0003118	pnt	NA	NA	NA	2.41746	31.84	5.96	6.54	1.21
FBgn0003124	polo	2.88515	0.46544	8	4.50956	36.9	1.62	4.58	2.03
FBgn0003129	Poxm	NA	NA	NA	-1.29956	0.13	0.32	0.09	0.14
FBgn0003130	Poxn	NA	NA	NA	0.20163	0.23	0.2	0.11	0.04
FBgn0003132	Pp1-13C	NA	NA	NA	-0.73697	0.03	0.05	0.02	0.07
FBgn0003134	Pp1alpha-96A	-0.30174	0.66326	12	-0.28318	77.51	94.32	8.68	3.69
FBgn0003137	Ppn	-1.00737	0.3463	178	-1.43364	17.24	46.57	1.48	2.53
FBgn0003138	Ptp61F	-0.08919	0.6574	9	0.69071	31.41	19.46	3.63	0.11
FBgn0003139	PpV	0.73835	0.7134	3	1.30621	30.12	12.18	2.04	1.28
FBgn0003140	PpY-55A	NA	NA	NA	NA	NA	NA	NA	NA
FBgn0003141	pr	-0.89859	0.35946	42	-1.66877	18.28	58.12	4.21	21.21
FBgn0003145	prd	NA	NA	NA	NA	NA	0.2	NA	0.26
FBgn0003149	Prm	-0.35271	0.16512	480	-0.91079	137.34	258.21	12.03	29.89
FBgn0003159	ptr	0.34772	0.23006	15	0.95725	26.93	13.87	4.53	1.4
FBgn0003162	Pu	-1.08416	0.40074	218	-1.78907	79.99	276.44	13.95	19.87
FBgn0003165	pum	0.68264	0.22052	4	0.14723	17.42	15.73	7.84	2.59
FBgn0003169	put	NA	NA	NA	-0.09169	17.22	18.35	2.12	2.24
FBgn0003174	pwn	NA	NA	NA	-0.57089	1.03	1.53	0.34	0.21
FBgn0003175	px	NA	NA	NA	0.44886	14.96	10.96	2.3	1.35
FBgn0003177	pyd	0.05648	0.13632	22	-0.08308	34.92	36.99	4.32	10.26
FBgn0003178	PyK	-0.12526	0.29691	252	-0.17647	375.28	424.11	34.18	7.89
FBgn0003187	qua	NA	NA	NA	4.82273	2.83	0.1	0.33	0.13
FBgn0003189	r	0.87807	0.23973	52	2.91769	21.46	2.84	1.24	0.5
FBgn0003200	rap	NA	NA	NA	0.06949	17.65	16.82	1.96	1.3
FBgn0003204	ras	-0.22054	0.2506	63	0.16851	56.15	49.96	14.46	2.25
FBgn0003205	Ras85D	0.18667	0.28344	21	0.80906	35.97	20.53	7.4	0.59
FBgn0003206	Ras64B	0.12911	0.37039	19	0.51925	27.36	19.09	8.26	2.2
FBgn0003209	raw	0.12004	0.85571	4	-1.01964	12.04	24.41	1.53	1.19
FBgn0003210	rb	0.13555	0.11457	19	0.54356	14.94	10.25	1.45	1.15
FBgn0003218	rdgB	-0.27886	0.16077	72	-0.56144	18.14	26.77	4.59	6.62
FBgn0003227	rec	NA	NA	NA	5.71882	3.16	0.06	0.08	0.09
FBgn0003231	ref(2)P	0.00472	0.23024	18	-0.4575	78.17	107.34	10.37	10.51
FBgn0003248	Rh2	-1.67394	NA	1	-1.12594	43.85	95.7	21.77	25.34
FBgn0003249	Rh3	-0.86856	0.36788	35	-1.16345	302.98	678.65	159.97	221.78
FBgn0003250	Rh4	-0.87273	0.36148	20	-0.74828	277.22	465.67	75.91	31.14
FBgn0003254	rib	NA	NA	NA	-3.14684	0.07	0.62	0.03	0.43
FBgn0003255	rk	NA	NA	NA	-0.20163	0.4	0.46	0.1	0.38
FBgn0003256	rl	-0.20357	0.14832	44	0.23421	3.27	2.78	3.29	1.64
FBgn0003257	r-l	1.25725	0.23658	15	2.33231	18.13	3.6	4.22	0.09
FBgn0003261	Rm62	0.3217	0.17171	84	1.99035	429.32	108.05	51.65	11.5
FBgn0003267	ro	NA	NA	NA	2	0.04	0.01	0.04	0.02
FBgn0003268	rod	-1.65487	0.74318	10	4.53528	7.42	0.32	0.56	0.04
FBgn0003270	amos	NA	NA	NA	NA	0.02	NA	0.04	NA
FBgn0003274	RpLP2	0.61661	0.22983	54	1.06276	1291.77	618.39	205.12	125.21
FBgn0003275	RpII18	0.57657	0.6162	2	1.6297	93.02	30.06	62.92	6.89
FBgn0003276	RpII140	0.29448	0.17612	21	1.62226	27.43	8.91	7.25	3.35
FBgn0003277	RpII215	0.29856	0.22924	37	1.33493	47.93	19	2.74	1.37
FBgn0003278	RpI135	0.88312	0.44457	10	2.04103	6.42	1.56	1.08	0.16
FBgn0003279	RpL4	0.28692	0.19421	244	0.63652	1294.32	832.59	696.06	31.41
FBgn0003285	rst	NA	NA	NA	0.20945	4.44	3.84	0.28	0.13
FBgn0003292	rt	NA	NA	NA	-1.54273	1.04	3.03	0.22	2.21
FBgn0003295	ru	NA	NA	NA	-0.91289	1.28	2.41	0.33	0.31
FBgn0003300	run	NA	NA	NA	3.50098	9.51	0.84	2.31	0.52
FBgn0003301	rut	-0.26165	0.2162	5	-0.94758	12.05	23.24	1.55	1.47
FBgn0003302	rux	NA	NA	NA	1.49869	10.71	3.79	0.7	1.1
FBgn0003308	ry	0.08311	0.26182	29	-0.57079	7.5	11.14	0.29	1.58
FBgn0003310	S	NA	NA	NA	0.08054	8.84	8.36	0.58	0.48
FBgn0003312	sad	NA	NA	NA	1.16993	0.36	0.16	0.12	0.22
FBgn0003313	sala	NA	NA	NA	-6.53916	0.02	1.86	0.03	2.3
FBgn0003317	sax	NA	NA	NA	0.46472	21.86	15.84	2.25	2.99
FBgn0003319	Sb	NA	NA	NA	-2.58496	0.04	0.24	0.03	0.15
FBgn0003321	sbr	0.49138	0.26938	6	0.42375	12.18	9.08	3.88	1.1
FBgn0003326	sca	NA	NA	NA	0.24672	5.98	5.04	1.7	1.06
FBgn0003328	scb	-0.07855	0.16317	12	-0.19634	4.87	5.58	0.77	0.74
FBgn0003330	Sce	0.61011	0.2665	10	0.88598	12.16	6.58	0.54	0.72
FBgn0003334	Scm	0.02949	0.26476	4	0.51339	15.73	11.02	1.69	1.08
FBgn0003339	Scr	NA	NA	NA	-1.10597	1.64	3.53	0.15	0.03
FBgn0003345	sd	NA	NA	NA	0.88422	18.55	10.05	1.65	1.97
FBgn0003346	RanGap	0.96539	0.23058	33	2.96205	30.39	3.9	13.23	0.41
FBgn0003353	sei	NA	NA	NA	0.0226	5.79	5.7	0.63	2.92
FBgn0003356	Jon99Cii	NA	NA	NA	NA	NA	0.32	NA	0.45
FBgn0003357	Jon99Ciii	NA	NA	NA	NA	NA	0.72	NA	0.46
FBgn0003358	Jon99Ci	NA	NA	NA	-4.42626	0.02	0.43	0.04	0.6
FBgn0003360	sesB	-0.26023	0.2957	401	-0.7858	1548.97	2670.49	234.67	179.26
FBgn0003366	sev	0.20859	0.09444	3	-0.47777	6.75	9.4	0.56	0.37
FBgn0003371	sgg	-0.02001	0.19588	79	-0.3477	51.48	65.51	1.46	18.08
FBgn0003372	Sgs1	0.95545	NA	1	-0.87447	0.06	0.11	0.07	0.14
FBgn0003373	Sgs3	0.79752	0.32805	4	2.16993	0.09	0.02	0.12	0.02
FBgn0003374	Sgs4	NA	NA	NA	-3.50779	0.08	0.91	0.08	1.13
FBgn0003375	Sgs5	1.01513	0.29164	21	NA	NA	NA	NA	NA
FBgn0003377	Sgs7	1.17994	0.05683	10	NA	NA	NA	NA	NA
FBgn0003378	Sgs8	2.47188	0.60858	11	NA	NA	NA	NA	NA
FBgn0003380	Sh	-0.02848	0.12543	25	-0.20247	21.77	25.05	5.62	6.59
FBgn0003382	sha	NA	NA	NA	2.32193	0.05	0.01	0.03	0.01
FBgn0003383	Shab	-1.17871	1.05195	3	-0.51518	11.93	17.05	1.59	3.29
FBgn0003386	Shaw	0.29323	NA	1	-0.37663	9.42	12.23	2.5	2.09
FBgn0003388	shd	NA	NA	NA	-1.79008	0.24	0.83	0.25	0.25
FBgn0003390	shf	NA	NA	NA	-2.33751	2.21	11.17	0.64	0.9
FBgn0003391	shg	0.00947	0.26364	43	0.35893	16.39	12.78	1.04	1.1
FBgn0003392	shi	-0.08803	0.15962	375	-0.36523	86.78	111.78	10.39	3.69
FBgn0003396	shn	NA	NA	NA	-0.26547	9.85	11.84	0.95	2.12
FBgn0003401	shu	1.52353	NA	1	4.76184	12.48	0.46	0.73	0.42
FBgn0003410	sina	NA	NA	NA	0.39208	19.12	14.57	5.45	1.9
FBgn0003411	sisA	NA	NA	NA	NA	NA	0.03	NA	0.04
FBgn0003415	skd	0.27621	0.52776	7	0.19007	11.99	10.51	1.03	2.13
FBgn0003416	sl	0.10077	0.0226	4	-0.18641	3.48	3.96	0.39	0.16
FBgn0003423	slgA	-0.12726	0.17913	243	-0.32005	87.45	109.17	16.68	2.59
FBgn0003425	sli	NA	NA	NA	0.05465	16.68	16.06	1.96	1.57
FBgn0003429	slo	-0.17213	0.40391	4	-1.02501	9.15	18.62	2.59	6.95
FBgn0003430	slp1	NA	NA	NA	1.58496	8.22	2.74	3.11	0.65
FBgn0003435	sm	-0.03854	0.1706	36	-0.26916	19.99	24.09	3.82	4.68
FBgn0003444	smo	NA	NA	NA	0.60595	5.54	3.64	1.59	0.53
FBgn0003447	sn	-0.44513	0.24906	31	-0.53762	46.46	67.44	2.38	5.88
FBgn0003448	sna	NA	NA	NA	6.13299	35.09	0.5	18.15	0.6
FBgn0003449	snf	0.83326	0.14162	31	1.27942	60.03	24.73	19.64	7.49
FBgn0003450	snk	NA	NA	NA	NA	NA	NA	NA	NA
FBgn0003459	stwl	0.44444	1.19182	3	1.52121	9.96	3.47	0.99	1
FBgn0003460	so	NA	NA	NA	0.03747	6.24	6.08	1.19	1.06
FBgn0003462	Sod	-0.0026	0.32853	153	-0.84942	239.08	430.77	131.03	16.25
FBgn0003463	sog	-1.08987	NA	1	-0.8071	7.99	13.98	1.52	0.06
FBgn0003464	sol	NA	NA	NA	1.3793	36.55	14.05	13.93	1.63
FBgn0003475	spir	NA	NA	NA	-0.88408	14.83	27.37	2.04	0.34
FBgn0003479	spn-A	NA	NA	NA	1.07655	7.74	3.67	1	1.03
FBgn0003480	spn-B	NA	NA	NA	3.32726	2.71	0.27	1.06	0.09
FBgn0003482	spn-D	NA	NA	NA	NA	0.85	NA	0.71	NA
FBgn0003483	spn-E	NA	NA	NA	2.56071	2.36	0.4	0.57	0.34
FBgn0003486	spo	NA	NA	NA	NA	NA	NA	NA	NA
FBgn0003495	spz	-0.2244	0.39463	3	-0.64916	5.86	9.19	1.5	2.54
FBgn0003499	sr	NA	NA	NA	0.44725	6.19	4.54	0.41	0.47
FBgn0003501	Src64B	0.51084	0.17308	8	1.75911	28.23	8.34	8	1.21
FBgn0003502	Btk29A	0.41268	0.17104	2	0.24722	11.43	9.63	2.83	1.32
FBgn0003507	srp	-0.3798	NA	1	-0.79815	8.54	14.85	1.86	0.21
FBgn0003510	Sry-alpha	NA	NA	NA	1.74322	0.77	0.23	0.18	0.03
FBgn0003511	Sry-beta	0.0311	NA	1	1.20163	11.04	4.8	3.22	0.12
FBgn0003512	Sry-delta	0.34785	0.6247	4	1.12403	8.74	4.01	0.4	0.56
FBgn0003513	ss	NA	NA	NA	-1.05364	0.66	1.37	0.12	0.45
FBgn0003514	sqh	0.64473	0.1387	31	0.86099	261	143.7	117.64	18.56
FBgn0003515	st	NA	NA	NA	-1.20973	2.78	6.43	0.7	0.11
FBgn0003517	sta	0.54131	0.24052	118	0.67925	1483.82	926.63	550.85	145.27
FBgn0003520	stau	1.06651	0.16755	7	2.10669	157.12	36.48	21.81	4.69
FBgn0003525	stg	NA	NA	NA	3.24455	25.59	2.7	2.56	1.72
FBgn0003527	stil	NA	NA	NA	0	0.03	0.03	0.06	0.04
FBgn0003545	sub	NA	NA	NA	6.55738	10.36	0.11	4.6	0.07
FBgn0003557	Su(dx)	0.15957	0.3054	5	-0.25113	16.83	20.03	1.89	2.42
FBgn0003559	su(f)	0.0841	0.22552	15	1.3572	20.7	8.08	5.1	0.92
FBgn0003567	su(Hw)	0.58862	0.51303	9	1.14181	9.4	4.26	1.07	0.1
FBgn0003575	su(s)	0.52011	0.15767	3	0.79594	14.48	8.34	3.01	0.45
FBgn0003598	Su(var)3-7	0.93031	0.31817	4	1.37009	15.38	5.95	2.56	1.67
FBgn0003600	Su(var)3-9	0.14614	0.34957	115	1.04479	117.1	56.76	16.59	5.59
FBgn0003607	Su(var)205	1.28513	0.30371	43	2.76884	116.41	17.08	30.89	2.07
FBgn0003612	Su(var)2-10	0.53302	0.20874	8	1.33098	20.78	8.26	4.78	1.63
FBgn0003638	su(w[a])	NA	NA	NA	0.84569	22.5	12.52	1.34	3.4
FBgn0003651	svp	NA	NA	NA	-0.54681	13.54	19.78	0.36	4.65
FBgn0003654	sw	0.33375	0.16806	6	-0.05902	9.1	9.48	1.46	3.64
FBgn0003655	swa	NA	NA	NA	-3.44478	0.09	0.98	0.15	0.88
FBgn0003656	sws	0.04702	0.30547	7	-0.48177	19.17	26.77	0.26	8.83
FBgn0003659	Sxl	0.25463	0.35977	7	0.65433	32.06	20.37	4.64	0.94
FBgn0003660	Syb	0.52424	0.11999	38	0.33852	63.4	50.14	8.92	3.79
FBgn0003676	T-cp1	0.67296	0.18977	70	2.05753	98.99	23.78	16.86	4.21
FBgn0003683	term	NA	NA	NA	NA	NA	NA	NA	NA
FBgn0003687	Tbp	0.60131	NA	1	1.17034	8.71	3.87	2.54	1.26
FBgn0003701	thr	NA	NA	NA	4.08108	6.77	0.4	0.4	0.37
FBgn0003710	tipE	-0.0305	NA	1	-0.23126	8.57	10.06	1	0.1
FBgn0003714	tko	-0.34065	0.54872	5	0.15734	24.97	22.39	14.77	2.47
FBgn0003715	CG16778	NA	NA	NA	-1.28728	1.18	2.88	0.34	0.56
FBgn0003716	tkv	0.14058	0.01059	2	-0.10712	44.37	47.79	0.88	9.15
FBgn0003717	Tl	-0.52296	0.3189	3	-0.57738	8.9	13.28	0.88	4.06
FBgn0003719	tld	NA	NA	NA	3.36737	2.58	0.25	0.97	0.13
FBgn0003720	tll	0.75694	0.10728	8	9.32418	19.23	0.03	2.98	0.04
FBgn0003721	Tm1	0.13604	0.20351	432	-0.51849	232.35	332.83	78.18	8.2
FBgn0003731	Egfr	0.00742	0.32855	6	-0.43144	17.27	23.29	2.65	1.85
FBgn0003732	Top2	1.1698	0.27415	169	3.46882	66.32	5.99	16.14	1.97
FBgn0003733	tor	NA	NA	NA	NA	NA	0.22	NA	0.27
FBgn0003741	tra	NA	NA	NA	0.67089	13.23	8.31	0.41	3.56
FBgn0003742	tra2	NA	NA	NA	0.8458	15.78	8.78	3.3	0.66
FBgn0003744	trc	-0.13634	0.31699	18	-0.03992	32.79	33.71	2.82	1.28
FBgn0003747	Tre	NA	NA	NA	2.58496	0.24	0.04	0.35	0.05
FBgn0003748	Treh	0.18873	0.19811	102	0.09093	79.89	75.01	15.47	4.82
FBgn0003749	trh	NA	NA	NA	-1.14505	1.56	3.45	0.09	0.61
FBgn0003751	trk	NA	NA	NA	0.54749	2.09	1.43	0.42	0.81
FBgn0003861	trp	-0.26075	0.29163	325	-0.92445	311.73	591.65	42.59	53.36
FBgn0003862	trx	1.23856	1.73307	3	0.69477	16.51	10.2	4.4	2.54
FBgn0003863	alphaTry	NA	NA	NA	NA	NA	24.06	NA	22.21
FBgn0003865	tsg	NA	NA	NA	NA	NA	NA	NA	NA
FBgn0003866	tsh	NA	NA	NA	-0.95378	1.11	2.15	0.22	0.66
FBgn0003867	tsl	NA	NA	NA	-1.1749	15.75	35.56	4.19	5.65
FBgn0003870	ttk	-0.21957	0.13428	4	-0.81837	13.61	24	2.7	1.32
FBgn0003882	tub	1.13178	1.07431	3	0.76435	28.01	16.49	15.78	0.79
FBgn0003884	alphaTub84B	-1.11789	0.98397	3	0.69078	1123.23	695.86	129.55	24.95
FBgn0003885	alphaTub84D	NA	NA	NA	0.07	60.6	57.73	11.51	8.07
FBgn0003886	alphaTub85E	0.10462	0.4805	7	-1.76451	0.83	2.82	0.31	2.45
FBgn0003887	betaTub56D	0.06573	0.21344	66	1.80605	1992.29	569.74	582.6	79.71
FBgn0003888	betaTub60D	0.41333	0.14791	10	1.29087	18.84	7.7	4.45	2.03
FBgn0003889	betaTub85D	0.2277	0.18456	4	0.19794	0.39	0.34	0.12	0.2
FBgn0003890	betaTub97EF	-0.60308	0.20404	71	-1.00159	31.69	63.45	1.57	2.03
FBgn0003891	tud	0.04063	0.39541	7	0.64679	40.05	25.58	2.93	8.51
FBgn0003892	ptc	NA	NA	NA	0.974	3.85	1.96	0.1	0.69
FBgn0003896	tup	NA	NA	NA	-0.1917	1.9	2.17	0.41	0.49
FBgn0003900	twi	NA	NA	NA	-3.85798	0.02	0.29	0.03	0.15
FBgn0003941	RpL40	1.0452	0.10338	3	1.23503	4084.8	1735.36	2559.45	143.45
FBgn0003942	RpS27A	-0.75092	0.39175	24	-0.17077	689.09	775.68	352.19	69.98
FBgn0003943	Ubi-p63E	NA	NA	NA	-0.03822	67.8	69.62	5.43	9.84
FBgn0003944	Ubx	NA	NA	NA	-3.90689	0.02	0.3	0.02	0.36
FBgn0003950	unc	NA	NA	NA	4.80735	0.28	0.01	0.11	0.02
FBgn0003961	Uro	NA	NA	NA	-3.16993	0.04	0.36	0.04	0.51
FBgn0003963	ush	0.3844	NA	1	0.16993	4.05	3.6	0.53	1.1
FBgn0003964	usp	0.07198	0.18048	7	0.11464	21.47	19.83	0.82	4.83
FBgn0003965	v	0.03084	0.17202	7	-0.37037	5.74	7.42	0.46	3.03
FBgn0003969	vap	-0.26941	0.51627	7	0.27837	9.46	7.8	2.52	1.77
FBgn0003970	vas	NA	NA	NA	-4.18982	0.04	0.73	0.05	0.87
FBgn0003975	vg	NA	NA	NA	0.58496	0.45	0.3	0.16	0.16
FBgn0003977	vir	0.12099	0.47363	4	0.92122	7.84	4.14	2.86	0.24
FBgn0003978	vls	0.4157	0.24285	2	3.15578	26.38	2.96	1.29	0.9
FBgn0003979	Vm26Aa	-0.15838	0.40279	2	NA	NA	0.5	NA	0.17
FBgn0003980	Vm26Ab	NA	NA	NA	-4.55459	0.02	0.47	0.03	0.66
FBgn0003983	Vm34Ca	-0.59168	0.17697	16	NA	NA	0.05	NA	0.07
FBgn0003984	vn	NA	NA	NA	-0.57424	1.35	2.01	0.1	0.28
FBgn0003986	vnd	NA	NA	NA	0.53051	0.13	0.09	0.04	0.06
FBgn0003996	w	NA	NA	NA	2.93074	4.27	0.56	0.78	0.79
FBgn0003997	W	NA	NA	NA	-1.26877	2.93	7.06	1.01	3.82
FBgn0004003	wbl	-0.132	0.18972	18	-0.36257	2.1	2.7	0.26	0.87
FBgn0004009	wg	NA	NA	NA	-0.2303	1.04	1.22	0.28	0.2
FBgn0004028	wupA	-0.04138	0.23378	206	-0.79409	225.21	390.51	110.54	73.91
FBgn0004034	y	NA	NA	NA	-4.67243	0.02	0.51	0.03	0.24
FBgn0004045	Yp1	0.74603	0.19538	307	-0.45232	10872.6	14876.4	3420.91	5464.34
FBgn0004047	Yp3	0.53161	0.19944	270	-0.90644	6330.14	11865.3	2212.93	3135.85
FBgn0004049	yrt	-0.25964	0.14302	9	0.0548	7.78	7.49	1.97	0.77
FBgn0004050	z	0.21755	0.2399	4	1.57663	13.81	4.63	0.8	0.38
FBgn0004052	Z600	NA	NA	NA	-1.55943	0.57	1.68	0.15	2
FBgn0004053	zen	NA	NA	NA	NA	NA	0.01	NA	0.01
FBgn0004054	zen2	NA	NA	NA	NA	NA	NA	NA	NA
FBgn0004055	uzip	0.02251	0.26647	37	0.15888	87.17	78.08	13.43	10.81
FBgn0004057	Zw	-0.63185	0.29066	32	-1.09018	10.62	22.61	1.84	6.65
FBgn0004066	Pros28.1	0.72663	0.30549	28	0.82785	54.05	30.45	13.46	2.37
FBgn0004087	Dhfr	0.10768	0.91017	4	1.13947	27.89	12.66	5.61	5.72
FBgn0004101	bs	NA	NA	NA	0.95846	4.45	2.29	0.49	0.33
FBgn0004102	oc	NA	NA	NA	-1.081	3.29	6.96	1.35	2.06
FBgn0004103	Pp1-87B	NA	NA	NA	0.93404	181.47	94.98	36.2	11.44
FBgn0004106	cdc2	2.20142	0.43609	7	4.21723	12.09	0.65	2.59	0.53
FBgn0004107	cdc2c	NA	NA	NA	1.9146	16.89	4.48	4.33	2.24
FBgn0004108	Nrt	1.13696	0.19675	74	2.32733	64.24	12.8	11.91	2.96
FBgn0004110	tin	NA	NA	NA	-2.58496	0.05	0.3	0.07	0.41
FBgn0004117	Tm2	-0.13966	0.20841	378	-1.00712	124.35	249.93	5.96	19.62
FBgn0004118	nAcRbeta-96A	0.18424	0.30333	3	-0.89924	5.04	9.4	2.1	2.3
FBgn0004132	boca	0.33813	0.21139	26	0.9796	21.77	11.04	6.24	0.28
FBgn0004133	blow	NA	NA	NA	-0.17078	9.39	10.57	1.82	1.07
FBgn0004143	nullo	NA	NA	NA	-4.2854	0.02	0.39	0.04	0.52
FBgn0004145	Vha16	1.00322	0.13457	11	-0.6696	434.47	691.08	146.21	101.85
FBgn0004167	kst	-0.01714	0.18986	279	0.05049	18.61	17.97	2.78	2.51
FBgn0004168	5-HT1A	NA	NA	NA	-0.72534	3.49	5.77	1.09	0.47
FBgn0004169	up	0.05625	0.1625	438	-1.02347	161.55	328.4	20.34	62.96
FBgn0004170	sc	NA	NA	NA	NA	0.41	NA	0.33	NA
FBgn0004171	Mst98Cb	NA	NA	NA	NA	NA	NA	NA	NA
FBgn0004172	Mst84Da	NA	NA	NA	NA	NA	NA	NA	NA
FBgn0004173	Mst84Db	NA	NA	NA	NA	NA	NA	NA	NA
FBgn0004174	Mst84Dc	NA	NA	NA	NA	NA	NA	NA	NA
FBgn0004175	Mst84Dd	NA	NA	NA	NA	NA	NA	NA	NA
FBgn0004177	mts	0.06829	0.14497	41	0.87947	150.34	81.72	66.78	4.43
FBgn0004179	Csp	0.48485	0.36068	22	-0.28184	26.93	32.74	6.27	11.88
FBgn0004181	Peb	NA	NA	NA	NA	NA	NA	NA	NA
FBgn0004197	Ser	NA	NA	NA	-0.75743	0.42	0.71	0.05	0.24
FBgn0004198	ct	0.01136	0.41675	13	1.02433	25.12	12.35	2.98	0.68
FBgn0004227	nonA	0.28056	0.18443	51	0.09683	18.64	17.43	0.33	1.17
FBgn0004228	mex1	NA	NA	NA	-1.16993	0.04	0.09	0.06	0.12
FBgn0004237	Hrb87F	0.58487	0.16733	45	1.45177	56.35	20.6	17.64	1.23
FBgn0004240	Dpt	1.99948	0.50254	13	1.01389	241.17	119.43	37.29	67.08
FBgn0004242	Syt1	-0.14779	0.26681	145	-0.66667	55.6	88.26	5.27	10.33
FBgn0004244	Rdl	-0.13174	0.16028	9	-0.86267	8.15	14.82	1.06	1.59
FBgn0004359	T48	NA	NA	NA	-0.79383	3.98	6.9	0.73	0.64
FBgn0004360	Wnt2	NA	NA	NA	4.22497	1.87	0.1	0.27	0.14
FBgn0004362	HmgD	1.3619	0.47573	39	4.42639	761.38	35.41	586.75	6.57
FBgn0004363	porin	-0.2456	0.15769	242	-0.06916	416.24	436.68	67.43	34.88
FBgn0004364	18w	-0.01146	0.36436	4	-0.83138	11.74	20.89	2.32	1.01
FBgn0004366	rdgC	-0.41904	0.1292	84	-0.70746	19.07	31.14	4.22	3.69
FBgn0004367	mei-41	NA	NA	NA	3.11856	9.38	1.08	1.68	0.42
FBgn0004368	Ptp4E	0.95147	1.34031	2	-0.49133	7.32	10.29	0.29	3.55
FBgn0004369	Ptp99A	0.47996	0.16251	4	-0.09704	25.87	27.67	5.3	0.47
FBgn0004370	Ptp10D	-0.41661	0.12957	9	-0.15311	10.45	11.62	1.02	0.73
FBgn0004372	aly	NA	NA	NA	NA	NA	NA	NA	NA
FBgn0004373	fwd	-0.52054	0.41477	2	0.34765	29.28	23.01	11.27	0.73
FBgn0004374	neb	0.95175	0.38321	4	4.01017	8.54	0.53	1.2	0.32
FBgn0004377	Klp54D	NA	NA	NA	-0.14768	1.67	1.85	0.81	0.02
FBgn0004378	Klp61F	2.11355	0.76152	10	5.20374	15.11	0.41	2.41	0.42
FBgn0004379	Klp67A	NA	NA	NA	4.35998	11.91	0.58	1.63	0.59
FBgn0004380	Klp64D	NA	NA	NA	-0.24033	16.44	19.42	3.48	2.67
FBgn0004381	Klp68D	0.23251	0.19122	6	-0.79486	8.45	14.66	0.67	2.27
FBgn0004387	Klp98A	0.1703	0.12572	4	-0.36632	10.24	13.2	0.75	1.47
FBgn0004389	bnk	NA	NA	NA	-3.87447	0.03	0.44	0.05	0.53
FBgn0004390	Gap1	-0.24234	0.70547	3	1.06068	20.15	9.66	0.86	0.93
FBgn0004391	shtd	0.08005	0.59306	4	2.49129	19.23	3.42	3.33	0.03
FBgn0004394	pdm2	NA	NA	NA	-1.02237	0.32	0.65	0.11	0.02
FBgn0004395	unk	0.32161	0.62583	7	1.79003	36.83	10.65	5.15	0.98
FBgn0004396	CrebA	NA	NA	NA	-0.44361	8	10.88	2.52	0.58
FBgn0004397	Vinc	-0.33413	0.18932	196	-1.04626	15.96	32.96	2.73	0.89
FBgn0004399	psq	0.20757	0.15315	6	0.04187	24.12	23.43	2.35	1.69
FBgn0004400	rhi	NA	NA	NA	-0.36257	0.07	0.09	0.06	0.08
FBgn0004401	Pep	0.44034	0.20263	93	1.05833	59.81	28.72	1.44	3.16
FBgn0004403	RpS14a	0.21398	0.19516	49	0.24583	302.48	255.09	16.46	61.87
FBgn0004404	RpS14b	NA	NA	NA	0.7133	142.51	86.92	29.44	14.17
FBgn0004406	tam	0.2466	NA	1	1.81291	5.2	1.48	1.47	0.23
FBgn0004407	DNApol-gamma35	NA	NA	NA	NA	NA	NA	NA	NA
FBgn0004413	RpS26	0.59996	0.69945	11	0.21477	1539.35	1326.43	977.9	299.71
FBgn0004414	msopa	NA	NA	NA	NA	NA	NA	NA	NA
FBgn0004419	me31B	0.10462	0.31428	58	0.43044	25.43	18.87	4.35	8.25
FBgn0004425	LysB	NA	NA	NA	NA	NA	0.14	NA	0.1
FBgn0004426	LysC	NA	NA	NA	NA	NA	0.01	NA	0.02
FBgn0004427	LysD	NA	NA	NA	-0.58496	0.02	0.03	0.03	0.05
FBgn0004428	LysE	NA	NA	NA	-6.32793	0.03	2.41	0.06	1.02
FBgn0004429	LysP	NA	NA	NA	0.7864	1.88	1.09	2.17	1.32
FBgn0004430	LysS	NA	NA	NA	0.26303	0.18	0.15	0.15	0.21
FBgn0004431	LysX	NA	NA	NA	NA	NA	3.57	NA	1.92
FBgn0004432	Cyp1	0.55892	0.24777	85	0.41937	545.77	408.1	213.97	4.75
FBgn0004435	Galpha49B	-0.38587	0.35584	103	-0.69846	78.68	127.68	7.17	36.74
FBgn0004436	UbcD6	-0.1897	0.13669	4	-0.04028	30.02	30.87	6.96	10.39
FBgn0004449	Ten-m	0.06083	0.22085	16	-0.50158	14.72	20.84	0.73	1.09
FBgn0004456	mew	0.1818	NA	1	-0.78355	3.23	5.56	0.42	0.95
FBgn0004462	Pk17E	NA	NA	NA	0.63249	26.54	17.12	9.08	2.18
FBgn0004463	RpIII128	NA	NA	NA	1.79729	9.28	2.67	1.82	0.14
FBgn0004465	Su(P)	-0.3259	0.30965	16	-0.10412	18.44	19.82	2.92	0.92
FBgn0004507	GlyP	-0.54991	0.22497	506	-0.92792	314.75	598.82	18.49	27.16
FBgn0004509	Fur1	0.18819	NA	1	-0.84391	7.46	13.39	0.33	1.47
FBgn0004510	Ets97D	NA	NA	NA	1.42158	8.84	3.3	1.44	1.12
FBgn0004511	dy	-0.14706	0.22553	2	0	0.12	0.12	0.03	0.03
FBgn0004512	Mdr49	1.32644	1.20995	2	-0.49957	7.54	10.66	0.95	1.34
FBgn0004513	Mdr65	0.07617	0.10166	57	-0.72187	12.49	20.6	2.01	3.29
FBgn0004514	TyrR	0.0192	0.12618	3	-0.7211	2.56	4.22	0.73	1.73
FBgn0004516	Gad1	-0.51073	0.21162	114	-0.89514	69.61	129.46	2.29	11.67
FBgn0004551	Ca-P60A	-0.18686	0.22466	582	-0.81289	766.26	1346.11	91.22	87.37
FBgn0004552	Akh	NA	NA	NA	2.63524	2.92	0.47	1.07	0.42
FBgn0004554	Edg91	NA	NA	NA	-0.57817	0.71	1.06	0.24	1.4
FBgn0004556	Dbp73D	0.91449	0.1885	3	0.93466	5.18	2.71	1.19	1.79
FBgn0004567	slp2	NA	NA	NA	2.71375	20.14	3.07	0.53	0.75
FBgn0004569	argos	NA	NA	NA	0.15326	7.64	6.87	2.28	0.35
FBgn0004572	5-HT1B	NA	NA	NA	-0.71491	1.45	2.38	0.38	0.36
FBgn0004573	5-HT7	-0.21261	0.05474	2	-0.691	2.36	3.81	0.85	0.99
FBgn0004574	Rop	-0.46205	0.22629	155	-0.28368	70.09	85.32	17.08	2.49
FBgn0004575	Syn	-0.09965	0.16578	124	-0.71111	20.83	34.1	3.8	4.41
FBgn0004577	Pxd	0.14244	0.09136	24	-0.94082	3.11	5.97	0.84	3.35
FBgn0004579	salm	NA	NA	NA	-0.71165	1.38	2.26	0.24	0.67
FBgn0004580	Cbp53E	-0.17895	0.14954	127	-0.46826	30.8	42.61	2.45	0.9
FBgn0004581	bgcn	NA	NA	NA	3.16993	0.09	0.01	0.03	0.01
FBgn0004583	ex	NA	NA	NA	1.12989	16.26	7.43	2.17	1.35
FBgn0004584	Rrp1	0.90126	0.30876	19	4.66516	72.31	2.85	27.38	1.56
FBgn0004587	B52	0.43208	0.18338	42	1.21021	140.35	60.66	59.31	24.25
FBgn0004588	Eig71Ea	NA	NA	NA	NA	NA	NA	NA	NA
FBgn0004589	Eig71Eb	NA	NA	NA	NA	NA	NA	NA	NA
FBgn0004590	Eig71Ec	NA	NA	NA	NA	NA	NA	NA	NA
FBgn0004591	Eig71Ed	NA	NA	NA	NA	NA	NA	NA	NA
FBgn0004592	Eig71Ee	-0.1618	0.08106	5	NA	NA	NA	NA	NA
FBgn0004593	Eig71Ef	NA	NA	NA	NA	NA	NA	NA	NA
FBgn0004594	Eig71Eg	NA	NA	NA	NA	NA	NA	NA	NA
FBgn0004595	pros	0.09044	0.22238	11	0.73916	21.95	13.15	2.08	0.47
FBgn0004597	CycC	NA	NA	NA	0.98837	24.72	12.46	6.89	2.13
FBgn0004598	Fur2	-0.76871	0.53799	6	-0.0234	25.69	26.11	1.19	0.93
FBgn0004603	Src42A	0.00291	0.33042	25	0.55465	22.84	15.55	3.04	3.27
FBgn0004606	zfh1	NA	NA	NA	-0.56644	4.18	6.19	0.2	2.26
FBgn0004607	zfh2	-0.10455	NA	1	0.68851	5.27	3.27	0.93	1.2
FBgn0004611	Plc21C	-0.04709	0.16058	69	-0.35059	14.65	18.68	0.91	1.66
FBgn0004618	gl	NA	NA	NA	-1.44322	6.02	16.37	2.58	2.44
FBgn0004619	Glu-RI	0.13308	NA	1	-0.31912	4.12	5.14	1.39	0.06
FBgn0004620	GluRIIA	NA	NA	NA	-2.04217	0.59	2.43	0.15	0.72
FBgn0004622	Takr99D	NA	NA	NA	-1.29677	1.62	3.98	0.43	1.41
FBgn0004623	Gbeta76C	-0.55937	0.29725	182	-0.80978	210.96	369.8	50.4	23.18
FBgn0004624	CaMKII	-0.40403	0.22201	138	0.28951	7.59	6.21	8.44	2.8
FBgn0004625	norpA	-0.43492	0.17449	397	-0.52249	74.1	106.44	12.76	2.21
FBgn0004629	Cys	0.01289	0.13323	52	-0.2014	913.19	1050	99.23	69.74
FBgn0004635	rho	NA	NA	NA	0.30191	20.76	16.84	0.86	1.89
FBgn0004636	R	0.28723	0.24544	27	0.8057	71.79	41.07	9.86	1.43
FBgn0004638	drk	0.02832	0.25245	31	2.62066	50.74	8.25	10.65	1.19
FBgn0004643	mit(1)15	0.72005	0.27756	6	1.64043	27.31	8.76	2.34	2.27
FBgn0004644	hh	NA	NA	NA	1.41751	1.95	0.73	0.17	0.26
FBgn0004646	ogre	-0.29843	0.32953	52	0.47423	160.63	115.63	72.76	17.36
FBgn0004647	N	-0.6206	0.64247	2	1.58008	20.63	6.9	0.99	0.43
FBgn0004648	svr	-0.10913	0.11733	39	0.12956	83.13	75.99	18.67	12.35
FBgn0004649	yl	NA	NA	NA	-6.55459	0.02	1.88	0.01	1.64
FBgn0004650	fs(1)N	NA	NA	NA	-1.90689	0.04	0.15	0.03	0.09
FBgn0004652	fru	-0.59518	1.74289	2	0.17812	24.71	21.84	2.14	0.73
FBgn0004654	Pgd	-0.04159	0.38099	77	-0.87813	46.91	86.22	5.12	5.58
FBgn0004655	wapl	0.05539	0.31418	14	0.978	16.27	8.26	1.58	0.61
FBgn0004656	fs(1)h	0.41484	0.1481	25	1.22039	36	15.45	3.44	1.67
FBgn0004657	mys	-0.47043	0.26598	54	-0.21563	32.07	37.24	6.65	1.34
FBgn0004666	sim	NA	NA	NA	-0.77173	0.41	0.7	0.2	0.06
FBgn0004687	Mlc-c	0.40579	0.30983	25	-0.08383	74.38	78.83	19.95	1.19
FBgn0004698	mus210	1.43332	0.31175	3	2.36112	51.12	9.95	8.37	1.02
FBgn0004777	Ccp84Ag	0.41933	0.10556	10	-0.25154	0.21	0.25	0.2	0.01
FBgn0004778	Ccp84Af	NA	NA	NA	NA	0.12	NA	0.17	NA
FBgn0004779	Ccp84Ae	0.24261	0.18922	18	3.58496	0.12	0.01	0.07	0.01
FBgn0004780	Ccp84Ad	-0.23428	0.5189	3	-0.05722	1.73	1.8	1.23	0.6
FBgn0004781	Ccp84Ac	NA	NA	NA	1.37851	0.13	0.05	0.17	0.08
FBgn0004782	Ccp84Ab	NA	NA	NA	-0.91482	3.75	7.07	1.87	0.63
FBgn0004783	Ccp84Aa	NA	NA	NA	-1.10833	1.09	2.35	0.81	0.07
FBgn0004784	inaC	-0.39374	0.15463	106	-1.07744	66.1	139.49	10.29	28.71
FBgn0004795	retn	-0.40371	1.28647	3	-1.69002	2.78	8.97	0.7	2.16
FBgn0004797	mdy	-0.47761	0.30186	6	-0.1131	5.15	5.57	3.25	0.23
FBgn0004811	fs(2)ltoPP43	0.7525	0.19962	2	1.1469	17.25	7.79	2.36	0.67
FBgn0004828	His3.3B	NA	NA	NA	0.80978	1530.16	872.91	376.5	38.52
FBgn0004832	Xpac	NA	NA	NA	1.50046	11.77	4.16	2.38	1.27
FBgn0004834	Gprk2	-0.00504	0.16137	15	-0.11308	8.34	9.02	1.85	2.85
FBgn0004837	Su(H)	NA	NA	NA	0.16669	7.24	6.45	0.65	0.9
FBgn0004838	Hrb27C	0.41971	0.10615	46	1.09194	96.37	45.21	5.04	1.91
FBgn0004839	otk	0.49077	0.42815	4	4.40434	15.67	0.74	3.16	0.12
FBgn0004841	Takr86C	NA	NA	NA	-0.09542	1.17	1.25	0.77	0.12
FBgn0004842	NepYr	NA	NA	NA	-0.58496	0.06	0.09	0.05	0.12
FBgn0004852	Ac76E	0.6884	1.45008	3	-0.64544	6.93	10.84	0.58	0.41
FBgn0004854	B-H2	NA	NA	NA	-1.31411	0.74	1.84	0.02	0.23
FBgn0004855	RpII15	-0.36265	0.348	7	1.25451	57.38	24.05	10.82	2.87
FBgn0004856	Bx42	0.93801	0.21744	16	1.21772	43.19	18.57	3.79	5.3
FBgn0004858	elB	NA	NA	NA	-0.83592	4.93	8.8	2.27	1.54
FBgn0004859	ci	NA	NA	NA	-0.12908	2.03	2.22	0.88	0.48
FBgn0004860	ph-d	0.82852	0.26751	2	1.55501	8.58	2.92	4.7	0.47
FBgn0004861	ph-p	NA	NA	NA	0.81422	8.95	5.09	2.55	0.95
FBgn0004862	bap	NA	NA	NA	-0.78069	0.39	0.67	0.2	0.22
FBgn0004863	C15	NA	NA	NA	-0.95269	0.31	0.6	0.06	0.06
FBgn0004864	hop	NA	NA	NA	0.76229	8.43	4.97	0.83	0.7
FBgn0004865	Eip78C	NA	NA	NA	-1.28386	3.84	9.35	0.98	3.77
FBgn0004867	sop	0.39742	0.18846	159	0.70497	1690.91	1037.3	236.26	11.83
FBgn0004868	Gdi	0.07342	0.22961	222	-0.22004	75.5	87.94	3.93	20.28
FBgn0004870	bab1	NA	NA	NA	0.75974	1.49	0.88	0.47	0.07
FBgn0004872	piwi	NA	NA	NA	0.65208	0.11	0.07	0.13	0.1
FBgn0004873	hts	-0.05309	0.22549	159	0.22137	32.83	28.16	0.28	2.72
FBgn0004875	enc	0.47055	0.1612	3	0.95078	40.05	20.72	7.86	1.51
FBgn0004876	cdi	NA	NA	NA	0.31054	14.51	11.7	0.82	0.56
FBgn0004878	cas	NA	NA	NA	7.31218	20.66	0.13	3.47	0.19
FBgn0004880	scrt	NA	NA	NA	-0.63937	12.75	19.86	1.46	4.06
FBgn0004882	orb	NA	NA	NA	0.78824	5.06	2.93	0.95	1.16
FBgn0004885	tok	-0.24889	0.49538	3	-0.73514	14.25	23.72	3.44	1.32
FBgn0004888	Scsalpha	-0.12442	0.2338	180	-0.5027	101.76	144.18	8.98	13.47
FBgn0004889	tws	0.348	0.14594	31	0.54738	42.63	29.17	8.25	2.97
FBgn0004892	sob	NA	NA	NA	-1.04064	0.35	0.72	0.05	0.11
FBgn0004893	bowl	NA	NA	NA	-0.92811	3.6	6.85	0.47	1.68
FBgn0004895	fd64A	NA	NA	NA	NA	0.01	NA	0.02	NA
FBgn0004896	fd59A	NA	NA	NA	0.20046	1.85	1.61	0.79	0.14
FBgn0004897	fd96Ca	NA	NA	NA	-1.32193	0.2	0.5	0.27	0.41
FBgn0004898	fd96Cb	NA	NA	NA	1.33498	1.11	0.44	0.91	0.31
FBgn0004901	Prat	0.61298	0.20188	7	2.10413	13.93	3.24	3.77	0.08
FBgn0004903	Rb97D	NA	NA	NA	0.54512	11.25	7.71	1.1	2.04
FBgn0004907	14-3-3zeta	0.12629	0.16381	160	0.38654	488.43	373.63	177.11	27.25
FBgn0004908	Arf84F	NA	NA	NA	0.32911	7.55	6.01	3.11	0.49
FBgn0004910	Eip63F-1	0.07377	0.7176	4	-1.07832	11.83	24.98	2.81	2.69
FBgn0004913	Gnf1	0.83797	1.03603	3	2.19164	20.42	4.47	4.17	1.11
FBgn0004914	Hnf4	NA	NA	NA	-0.82403	16.59	29.37	1.65	9.29
FBgn0004915	TfIIB	0.70541	0.09888	11	0.64779	36.49	23.29	6.22	5.56
FBgn0004919	gol	-0.12195	0.46324	3	-0.46261	39.15	53.95	1.56	9.02
FBgn0004921	Ggamma1	0.35099	0.19733	13	-0.44175	270.2	367	55.83	5.4
FBgn0004922	RpS6	0.22429	0.36982	78	0.6387	1252.78	804.65	68.75	83.38
FBgn0004924	Top1	0.28969	0.20453	12	0.65263	26.19	16.66	3.75	1.75
FBgn0004925	eIF-2alpha	0.49666	0.15593	88	1.01968	109.97	54.24	0.63	7.53
FBgn0004926	eIF-2beta	0.61267	0.1719	46	1.44258	129.76	47.74	20.25	3.32
FBgn0004956	os	NA	NA	NA	NA	NA	0.14	0.01	0.19
FBgn0004957	por	NA	NA	NA	1.65737	8.58	2.72	1.67	0.74
FBgn0004959	phm	NA	NA	NA	-0.61005	0.38	0.58	0.05	0.07
FBgn0005198	gig	0.19613	0.39183	3	0.67142	11.26	7.07	2.09	1.62
FBgn0005278	M(2)21AB	0.95387	0.5512	25	0.65423	122.55	77.87	43.36	5.39
FBgn0005322	nmd	0.26524	0.10954	10	0.21612	17.97	15.47	4.67	0.75
FBgn0005355	Su(fu)	-0.20778	0.1284	13	-0.52913	5.62	8.11	0.3	1.07
FBgn0005386	ash1	NA	NA	NA	0.9486	7.72	4	0.91	0.09
FBgn0005390	fs(1)M3	NA	NA	NA	-2.22239	0.03	0.14	0.01	0.07
FBgn0005391	Yp2	0.59583	0.12067	161	-0.58302	6674.5	9998.25	862.51	3417.41
FBgn0005410	sno	0.88655	0.08804	4	0.62608	15.48	10.03	2.87	1.83
FBgn0005411	U2af50	0.40576	0.18469	30	1.81555	107.71	30.6	21.98	3.99
FBgn0005427	ewg	0.25957	0.63118	3	0.83029	21.87	12.3	1.93	2.75
FBgn0005511	mid	NA	NA	NA	-1.08037	0.96	2.03	0.4	0.44
FBgn0005533	RpS17	-0.03091	0.30186	49	0.33257	1097.73	871.73	97.48	46
FBgn0005536	Mbs	-0.12997	0.18047	23	-0.73551	25.73	42.84	1.18	4.84
FBgn0005558	ey	NA	NA	NA	-0.75109	5.49	9.24	1	2.01
FBgn0005561	sv	NA	NA	NA	-0.34395	0.78	0.99	0.23	0.42
FBgn0005563	cac	NA	NA	NA	-0.12204	8.27	9	2.99	2.09
FBgn0005564	Shal	-0.12333	0.10585	9	-0.95137	9.05	17.5	2.87	5.82
FBgn0005585	Crc	0.12633	0.17392	131	0.99355	156.24	78.47	43.94	8.39
FBgn0005586	Rab3	-0.17173	0.23215	45	-0.36758	51.14	65.98	7.96	11.62
FBgn0005590	scw	NA	NA	NA	0.58496	0.03	0.02	0.06	0.03
FBgn0005592	btl	NA	NA	NA	-0.76282	1.88	3.19	0.3	0.07
FBgn0005593	RpL7	0.45634	0.25659	102	0.64854	1787.07	1140.02	324.1	6.2
FBgn0005596	yemalpha	NA	NA	NA	1.40415	7.04	2.66	0.24	0.99
FBgn0005612	Sox14	NA	NA	NA	-0.8534	8.59	15.52	1.92	0.81
FBgn0005613	Sox15	NA	NA	NA	-1.62344	0.37	1.14	0.13	0.36
FBgn0005614	trpl	-0.34919	0.2032	57	-0.94105	297.23	570.66	55.85	4.98
FBgn0005616	msl-2	NA	NA	NA	0.35343	7.64	5.98	1.69	0.78
FBgn0005617	msl-1	NA	NA	NA	1.47603	10.71	3.85	2.11	0.41
FBgn0005619	Hdc	-0.2932	0.22511	6	-1.33137	10.05	25.29	2.49	2.83
FBgn0005624	Psc	NA	NA	NA	1.66232	7.47	2.36	0.31	0.51
FBgn0005626	ple	-0.32573	0.21426	21	-0.02499	41.2	41.92	2.37	1.3
FBgn0005629	nrm	-0.50869	0.23451	24	-1.04789	2.37	4.9	0.07	0.88
FBgn0005630	lola	0.32173	0.20276	23	0.89098	206.64	111.43	15.81	14.74
FBgn0005631	robo	NA	NA	NA	0.24007	8.35	7.07	1.36	1.35
FBgn0005632	faf	0.21934	0.19233	54	0.32815	24.38	19.42	1.25	3.25
FBgn0005633	fln	NA	NA	NA	-5.06535	0.29	9.71	0.29	8.69
FBgn0005634	zip	0.36273	0.14284	298	0.95141	30.07	15.55	2.77	1.58
FBgn0005636	nvy	NA	NA	NA	0.72827	3.86	2.33	1.21	0.69
FBgn0005638	slbo	NA	NA	NA	-2.11548	0.18	0.78	0.18	0.89
FBgn0005640	Eip63E	0.00492	0.55374	6	-0.23661	12.12	14.28	2.78	0.2
FBgn0005642	wdn	NA	NA	NA	0.97221	12.34	6.29	2.86	2.47
FBgn0005648	Pabp2	0.7211	0.38496	40	1.72618	65.74	19.87	5.36	6.22
FBgn0005649	Rox8	0.14548	0.30446	16	0.56084	38.25	25.93	4.52	7.09
FBgn0005654	lat	NA	NA	NA	NA	NA	NA	NA	NA
FBgn0005655	mus209	2.33768	0.50689	26	4.31056	118.86	5.99	22.59	3.53
FBgn0005658	Ets65A	NA	NA	NA	-0.35113	2.25	2.87	1.23	0.3
FBgn0005659	Ets98B	NA	NA	NA	-0.87938	4.8	8.83	1.49	0.77
FBgn0005660	Ets21C	NA	NA	NA	1.91427	1.47	0.39	0.39	0.21
FBgn0005664	Cry	-0.04376	0.15433	430	-0.89727	27.79	51.76	1.75	6.24
FBgn0005666	bt	-0.47386	0.1965	1813	-1.11753	3.24	7.03	1	3.04
FBgn0005670	Cyp4d1	NA	NA	NA	1.1682	2.09	0.93	0.13	0.52
FBgn0005671	Vha55	-0.06211	0.20569	176	-0.49423	214.85	302.63	26.62	10.73
FBgn0005672	spi	NA	NA	NA	0.76052	60.92	35.96	16.06	7.35
FBgn0005674	Aats-glupro	0.36395	0.22681	178	1.29107	30.76	12.57	5.97	1.4
FBgn0005677	dac	NA	NA	NA	0.18954	3.98	3.49	0.19	0.17
FBgn0005683	pie	NA	NA	NA	2.77917	6.59	0.96	1.52	0.67
FBgn0005694	Aef1	NA	NA	NA	-0.08991	19.44	20.69	2.38	0.17
FBgn0005695	gcl	NA	NA	NA	0.3329	16.5	13.1	5.64	4.81
FBgn0005696	DNApol-alpha73	0.84332	0.23905	3	2.95971	9.18	1.18	0.6	0.48
FBgn0005771	noc	NA	NA	NA	1.28248	51.23	21.06	12.87	5.83
FBgn0005775	Con	-0.25541	0.24219	5	-0.35783	10.16	13.02	1.2	1.06
FBgn0005777	PpD3	0.30788	0.16194	32	0.35923	12.93	10.08	0.97	3.95
FBgn0005778	PpD5	NA	NA	NA	NA	NA	NA	NA	NA
FBgn0005779	PpD6	NA	NA	NA	NA	NA	NA	NA	NA
FBgn0008635	betaCop	0.12365	0.14842	66	0.62337	48.34	31.38	2.36	5.05
FBgn0008636	hbn	NA	NA	NA	0.67881	3.89	2.43	1.06	0.66
FBgn0008646	E5	NA	NA	NA	-0.22827	0.35	0.41	0.28	0.13
FBgn0008649	dei	NA	NA	NA	-0.77391	2.93	5.01	0.68	1.47
FBgn0008651	lbl	NA	NA	NA	-1.01249	1.15	2.32	0.34	0.69
FBgn0008654	Su(z)2	0.31482	0.04799	4	-0.47147	4.45	6.17	0.87	1.7
FBgn0010014	CanB	-0.36336	0.17518	15	-0.27226	37.41	45.18	3.11	0.36
FBgn0010015	CanA1	-0.11833	0.16983	3	-0.97056	0.99	1.94	0.25	0.54
FBgn0010019	Cyp4g1	NA	NA	NA	-7.21357	0.26	38.59	0.01	33.96
FBgn0010038	GstD2	-0.35679	NA	1	-1.30819	4.01	9.93	0.49	3.46
FBgn0010039	GstD3	0.25686	0.23853	25	-1.061	3.01	6.28	1.93	1.02
FBgn0010040	GstD4	NA	NA	NA	NA	NA	0.21	NA	0.22
FBgn0010041	GstD5	NA	NA	NA	1.50589	0.71	0.25	0.59	0.35
FBgn0010042	GstD6	NA	NA	NA	-4.22882	0.04	0.75	0.08	1.05
FBgn0010043	GstD7	NA	NA	NA	0.22239	0.07	0.06	0.09	0.09
FBgn0010044	GstD8	NA	NA	NA	1.32193	0.8	0.32	0.64	0.46
FBgn0010051	Itp-r83A	-0.24295	0.1961	29	-0.49242	7.35	10.34	0.25	0.33
FBgn0010052	Jhe	NA	NA	NA	-1.0614	0.23	0.48	0.14	0.24
FBgn0010053	Jheh1	0.36713	0.17485	12	-0.50362	37.27	52.84	10.89	7.01
FBgn0010078	RpL23	-0.10524	0.28576	66	0.11715	1716.5	1582.62	325.39	5.2
FBgn0010083	SmB	0.42765	0.25701	18	2.30252	20.67	4.19	2.61	2.76
FBgn0010097	gammaTub37C	0.7183	0.82968	2	1.13955	1.41	0.64	0.21	0.76
FBgn0010100	Acon	-0.41208	0.31932	325	-0.87479	342.55	628.15	24.99	26.74
FBgn0010105	comm	NA	NA	NA	-0.61775	12.76	19.58	1.75	0.07
FBgn0010109	dpn	NA	NA	NA	5.85737	23.77	0.41	0.97	0.36
FBgn0010110	east	1.03718	0.24783	9	0.50956	21.34	14.99	2.01	0.75
FBgn0010113	hdc	NA	NA	NA	3.65373	53.49	4.25	10.72	0.01
FBgn0010114	hig	-0.40952	0.61814	16	0.96841	84.47	43.17	8.59	6.03
FBgn0010173	RpA-70	1.48249	0.31692	30	1.96162	47.48	12.19	11.38	1.89
FBgn0010194	Wnt5	NA	NA	NA	1.18153	9.05	3.99	1.62	0.35
FBgn0010197	Gyc32E	NA	NA	NA	-3.11548	0.03	0.26	0.01	0.11
FBgn0010198	RpS15Aa	1.29288	0.46564	13	0.40915	649.08	488.8	52.64	48.45
FBgn0010213	Sod2	-0.34781	0.25852	65	-0.13672	122.13	134.27	14.89	5.62
FBgn0010215	alpha-Cat	0.16209	0.19296	47	0.2936	3.53	2.88	3.51	0.29
FBgn0010217	ATPsyn-beta	-0.19459	0.2415	469	-0.83417	623.37	1111.36	236.13	305.84
FBgn0010218	Cpn	0.11487	0.18592	16	-0.76629	99.93	169.97	22.79	20.5
FBgn0010220	Dbp45A	NA	NA	NA	1.48926	17.35	6.18	2.78	1.82
FBgn0010222	Nmdmc	-0.2459	0.53019	21	-0.68816	37.58	60.55	18.6	21.09
FBgn0010223	Galpha73B	NA	NA	NA	-0.76184	0.46	0.78	0.31	0.39
FBgn0010225	Gel	-0.19903	0.19355	60	-0.34708	128.72	163.73	14.93	10.87
FBgn0010226	GstS1	0.16897	0.18812	50	0.11535	37.09	34.24	14.33	7.2
FBgn0010228	HmgZ	0.49424	0.38274	27	0.67762	272.73	170.51	68.06	15.38
FBgn0010235	Klc	-0.03998	0.22172	73	0.01569	21.27	21.04	1.71	1.59
FBgn0010238	Lac	0.12535	0.19035	28	-0.30616	36.42	45.03	2.92	3.61
FBgn0010240	Lcch3	0.1831	NA	1	-0.24949	13.56	16.12	3.27	2.21
FBgn0010241	Mdr50	NA	NA	NA	0	0.18	0.18	0.1	0.14
FBgn0010246	Myo61F	0.09377	0.25392	10	0.11614	7.24	6.68	2.25	1.5
FBgn0010247	Parp	1.62855	0.39599	6	1.3952	3.13	1.19	2.21	0.32
FBgn0010256	Rbp2	0.41194	0.28662	76	0.85551	48.89	27.02	9.4	5.89
FBgn0010258	Rbp4	NA	NA	NA	0.70044	0.13	0.08	0.13	0.12
FBgn0010263	Rbp9	-0.03847	0.21691	33	-0.92827	69.48	132.22	18.89	30.38
FBgn0010265	RpS13	0.62388	0.26836	63	0.56029	2099.85	1424.05	719.09	42.68
FBgn0010269	Dsor1	0.29357	0.11251	15	0.7057	21.3	13.06	9.64	1.58
FBgn0010278	Ssrp	1.59486	0.4595	30	3.89334	64.64	4.35	28.86	0.6
FBgn0010280	Taf4	0.36677	0.23588	6	0.72697	31.15	18.82	2.61	1.28
FBgn0010282	TfIIFalpha	0.62316	0.18856	9	1.60501	23.91	7.86	11.49	1.27
FBgn0010287	Trf	NA	NA	NA	2.77961	13.39	1.95	3.17	0.57
FBgn0010288	Uch	0.75767	0.24334	64	2.55899	128.82	21.86	65.36	1.7
FBgn0010292	bys	1.19277	0.44961	7	1.28655	24.37	9.99	1.88	0.97
FBgn0010294	ng2	NA	NA	NA	NA	NA	NA	NA	NA
FBgn0010295	ng3	NA	NA	NA	NA	NA	NA	NA	NA
FBgn0010296	ng4	NA	NA	NA	NA	NA	NA	NA	NA
FBgn0010300	brat	NA	NA	NA	3.33008	46.16	4.59	2.57	0.4
FBgn0010303	hep	-0.34828	0.24772	7	-0.1415	12.13	13.38	1.19	2.98
FBgn0010309	pigeon	0.26064	0.08071	4	0.54703	14.45	9.89	1.53	1.18
FBgn0010313	corto	NA	NA	NA	0.48721	21.04	15.01	3.83	1.59
FBgn0010314	Cks30A	2.16577	0.4494	6	7.16875	97.84	0.68	66.86	0.3
FBgn0010315	CycD	NA	NA	NA	0.6563	3.42	2.17	0.95	1.13
FBgn0010316	dap	NA	NA	NA	-0.0357	4.39	4.5	0.29	1.64
FBgn0010317	CycJ	NA	NA	NA	-3.38995	0.29	3.04	0.41	0.3
FBgn0010323	Gsc	NA	NA	NA	-0.22239	0.18	0.21	0.08	0.3
FBgn0010328	woc	0.40082	0.13746	35	1.36411	18.74	7.28	3.51	1.09
FBgn0010329	Tbh	-0.20133	0.38603	7	-0.70207	6.11	9.94	0.8	2.76
FBgn0010333	Rac1	-0.67481	0.21731	18	1.39931	75.44	28.6	53.13	3.15
FBgn0010339	128up	0.51673	0.12272	31	1.45856	20.64	7.51	3.01	1
FBgn0010340	140up	0.15113	0.18967	3	0.38653	4.51	3.45	0.55	0.46
FBgn0010341	Cdc42	0.04378	0.31851	31	0.47407	73.66	53.03	8.99	7.17
FBgn0010342	Map60	1.12227	0.22871	21	2.57252	33.49	5.63	12.74	0.36
FBgn0010348	Arf79F	0.27179	0.1016	52	0.90074	206.96	110.85	74.41	2.07
FBgn0010349	Dhc64C	0.15429	0.14273	278	0.09546	19.68	18.42	3.84	1.45
FBgn0010350	CdsA	-0.12169	0.19774	57	-0.578	134.34	200.54	74.18	34.42
FBgn0010352	Nc73EF	-0.35963	0.25225	326	-0.48983	150.34	211.12	28.76	7.59
FBgn0010355	Taf1	0.20121	0.09823	10	0.86404	11.03	6.06	1.68	1.09
FBgn0010356	Taf5	0.37045	0.0741	3	0.80408	7.7	4.41	1.62	0.52
FBgn0010357	betaTry	NA	NA	NA	NA	NA	29.11	NA	35.49
FBgn0010358	deltaTry	NA	NA	NA	NA	NA	NA	NA	NA
FBgn0010359	gammaTry	NA	NA	NA	NA	NA	NA	NA	NA
FBgn0010379	Akt1	0.5048	0.15225	24	0.28973	28.8	23.56	2.15	1
FBgn0010380	Bap	-0.0986	0.21835	150	0.36067	50.86	39.61	6.27	2.26
FBgn0010381	Drs	-2.21219	0.35131	2	-0.35659	534.75	684.69	38.86	194.06
FBgn0010382	CycE	NA	NA	NA	3.78475	26.6	1.93	1.02	1.5
FBgn0010383	Cyp18a1	NA	NA	NA	-1.38904	9.24	24.2	0.61	6.33
FBgn0010385	Def	-1.37168	0.45787	9	-2.04905	14.89	61.62	6.01	8.14
FBgn0010387	Dbi	0.31278	0.09717	40	-0.39368	134.06	176.12	19	27.72
FBgn0010388	Dro	NA	NA	NA	0.83288	2126.74	1193.97	1744	44.9
FBgn0010389	htl	NA	NA	NA	-0.32299	2.71	3.39	0.77	0.22
FBgn0010391	Gtp-bp	0.20482	0.1604	21	1.3598	72.94	28.42	3.13	0.29
FBgn0010395	betaInt-nu	NA	NA	NA	-0.88452	0.13	0.24	0.05	0.09
FBgn0010397	LamC	-0.16769	0.21289	136	-0.91674	8.47	15.99	0.73	0.91
FBgn0010398	Lrr47	NA	NA	NA	1.81523	8.27	2.35	0.84	0.51
FBgn0010399	Nmdar1	0.16323	0.07249	2	-0.16559	5.18	5.81	0.2	0.13
FBgn0010401	Os-C	NA	NA	NA	-1.51228	6.31	18	1.28	17.21
FBgn0010403	Os-E	0.56483	0.10297	6	-1.42009	5.34	14.29	1.04	12.05
FBgn0010406	RNaseX25	0.0732	0.14401	18	0.34404	51.94	40.92	28.38	1.1
FBgn0010407	Ror	NA	NA	NA	3.16993	4.32	0.48	1.48	0.49
FBgn0010408	RpS9	0.3812	0.28286	104	0.82984	1959.5	1102.4	601.82	48.98
FBgn0010409	RpL18A	0.63261	0.14282	95	0.38892	2388.4	1824.02	541.94	65.75
FBgn0010410	RpL27A	0.26292	0.15188	63	0.26167	2004.57	1672.06	119.21	400.99
FBgn0010411	RpS18	0.4803	0.28261	91	0.43453	1254.3	928.1	185.45	36.22
FBgn0010412	RpS19a	0.55533	0.16943	112	0.72751	2262.39	1366.36	809.89	382.23
FBgn0010414	SerT	-0.63311	NA	1	-0.96388	3.64	7.1	1.72	1.39
FBgn0010415	Sdc	-0.09081	0.29372	12	-0.47871	40	55.74	13.73	4.19
FBgn0010416	TH1	0.27751	0.50575	4	1.73628	28.12	8.44	9.1	0.05
FBgn0010417	Taf6	0.52809	0.15556	10	1.24798	34.7	14.61	8.65	1.38
FBgn0010421	TfIIFbeta	0.73837	0.11519	12	0.7997	6.58	3.78	1.34	0.21
FBgn0010422	TfIIS	0.65642	0.24385	27	1.23306	37.54	15.97	11.87	1.25
FBgn0010423	TpnC47D	0.4006	NA	1	-0.61298	1.02	1.56	0.72	0.98
FBgn0010424	TpnC73F	0.36748	0.1194	8	-0.94596	2.72	5.24	0.75	0.06
FBgn0010425	epsilonTry	NA	NA	NA	NA	NA	7.51	NA	9.4
FBgn0010426	Vha14	-0.18864	0.34492	52	-0.49965	79.76	112.77	22.07	29.48
FBgn0010431	mtrm	NA	NA	NA	-2.41504	0.06	0.32	0.05	0.04
FBgn0010433	ato	NA	NA	NA	-1	0.13	0.26	0.1	0.14
FBgn0010434	cora	-0.08984	0.17135	433	0.03927	38.73	37.69	5.9	4.37
FBgn0010435	emp	-0.23733	0.15234	42	-0.70744	90.93	148.48	16.79	26.16
FBgn0010438	mtSSB	1.1867	0.30849	23	3.05253	98.73	11.9	17.14	1.96
FBgn0010441	pll	NA	NA	NA	-0.67158	3.34	5.32	1.51	1.26
FBgn0010452	trn	-0.8703	0.10127	10	0.23041	12.33	10.51	1.87	0.53
FBgn0010453	Wnt4	NA	NA	NA	0.66544	3.41	2.15	0.66	0.9
FBgn0010470	Fkbp13	0.22494	0.15793	73	-0.76843	25.22	42.96	2.27	6.77
FBgn0010473	tutl	-0.41813	0.15488	15	-0.8432	18.74	33.62	2.82	4.49
FBgn0010482	l(2)01289	-0.32525	0.18146	112	-0.74989	8.67	14.58	0.43	2.3
FBgn0010488	NAT1	0.18405	0.1134	62	-0.04905	62.75	64.92	5.35	3.27
FBgn0010497	l(2)01810	-0.83769	0.36351	3	-1.00357	2.02	4.05	0.56	0.82
FBgn0010501	Dcp-1	1.3553	NA	1	2.15181	17.02	3.83	4.1	0.39
FBgn0010504	kermit	-0.08286	0.38257	3	0.36105	5.42	4.22	1.19	0.93
FBgn0010516	wal	-0.01897	0.24205	99	-0.45923	119.26	163.96	15.05	16.25
FBgn0010520	Bka	NA	NA	NA	0.94223	15.91	8.28	2.07	3.67
FBgn0010531	CCS	0.21083	0.26481	7	0.20327	16.36	14.21	6.76	9.36
FBgn0010548	Aldh-III	0.10964	0.17415	77	0.09654	58.86	55.05	12.97	3.87
FBgn0010549	l(2)03659	NA	NA	NA	4.91648	1.51	0.05	0.08	0.08
FBgn0010551	l(2)03709	0.48768	0.21201	136	1.03568	108.88	53.11	10.37	12.59
FBgn0010575	sbb	1.19767	0.45021	2	0.69047	34.6	21.44	8.49	1.53
FBgn0010583	dock	0.09116	0.10497	19	0.16135	15.31	13.69	0.52	2.5
FBgn0010590	Prosbeta1	0.38408	0.38889	9	0.82977	99.89	56.2	8.1	11.12
FBgn0010591	Sply	-0.16176	0.16185	44	-0.24835	32.42	38.51	8.26	1.32
FBgn0010602	lwr	0.44068	0.25807	28	1.55605	92.86	31.58	10.27	3.18
FBgn0010607	l(2)05714	0.29497	0.24737	4	1.24593	11.74	4.95	2.13	0.19
FBgn0010609	l(2)44DEa	-0.38911	0.23466	174	-1.20985	58.28	134.81	4.16	14.18
FBgn0010611	Hmgs	-0.20041	0.16306	18	-0.72617	19.58	32.39	2.71	10.39
FBgn0010612	l(2)06225	-0.28644	0.13827	64	-0.95333	462.92	896.37	93.9	128.07
FBgn0010620	Sip1	0.39371	0.07281	16	0.32917	23.48	18.69	4.22	0.22
FBgn0010621	Cct5	0.64995	0.23039	85	2.54124	193.37	33.22	66.09	1.45
FBgn0010622	l(2)06496	0.00621	0.15467	26	-0.53458	7.09	10.27	2.08	0.1
FBgn0010638	Sec61beta	0.11378	0.12076	33	0.30451	51.24	41.49	25.72	18.56
FBgn0010651	l(2)08717	-0.08331	0.33681	4	-1.1286	16.41	35.88	2.33	2.33
FBgn0010660	Nup214	0.73324	0.17103	30	2.38585	28.38	5.43	1.7	0.86
FBgn0010704	l(2)s5379	0.38123	0.12601	6	0.35932	24.72	19.27	7.48	2.71
FBgn0010709	Atg6	0.59356	0.30585	3	0.33008	18.19	14.47	2.45	2.12
FBgn0010741	l(3)01239	0.49145	0.1922	51	1.96794	127.26	32.53	83.69	3.98
FBgn0010747	Srp54k	0.33412	0.11962	31	0.65052	38.38	24.45	5.32	1.46
FBgn0010750	atms	0.24095	0.17826	6	1.73061	30.2	9.1	1.73	0.82
FBgn0010762	simj	0.86412	0.23533	8	1.18404	24.13	10.62	4.58	2.36
FBgn0010768	sqz	NA	NA	NA	2.08498	10.14	2.39	4.43	0.9
FBgn0010770	ppan	0.94321	0.36386	3	1.7926	12.16	3.51	1.59	0.73
FBgn0010772	Xe7	0.52005	0.18547	4	0.07111	13.1	12.47	1.1	4.57
FBgn0010774	Aly	0.86347	0.19281	73	0.56428	26.32	17.8	9.01	7.18
FBgn0010786	l(3)02640	0.13293	0.24365	4	0.40963	28.4	21.38	1.55	2.53
FBgn0010803	Aats-trp	0.79384	0.24122	33	0.94	19.78	10.31	2.17	4.09
FBgn0010808	l(3)03670	-0.29715	0.35009	83	-0.59217	74.54	112.37	11.24	4.27
FBgn0010812	Tom34	0.08431	0.11956	16	0.23257	7.59	6.46	2.02	1.39
FBgn0010825	Gug	0.80028	0.36216	9	0.5103	12.99	9.12	1.55	2.24
FBgn0010830	l(3)04053	0.58493	0.1546	3	0.79562	13.47	7.76	0.55	0.29
FBgn0010877	l(3)05822	-0.06267	NA	1	0.05	20.55	19.85	7.62	1.81
FBgn0010894	sinu	0.13358	0.25828	5	-0.31875	14.56	18.16	3.23	4.72
FBgn0010905	Spn	0.08664	0.15792	15	0.02483	11.72	11.52	2.28	0.15
FBgn0010909	msn	0.06814	0.18028	19	0.55867	14.95	10.15	1.24	1.06
FBgn0010926	l(3)07882	1.19277	0.18789	8	1.59802	9.99	3.3	0.74	1.03
FBgn0011016	SsRbeta	-0.07485	0.13944	9	0.41554	57.26	42.93	6.99	9.33
FBgn0011020	Sas-4	NA	NA	NA	2.34383	8.63	1.7	1.09	0.94
FBgn0011202	dia	0.7294	0.32037	5	0.18402	6.43	5.66	0.59	1.04
FBgn0011204	cue	0.00759	0.47068	3	-0.29843	20.8	25.58	1.77	4.57
FBgn0011205	fbl	0.3308	0.12652	9	-0.22718	37.82	44.27	12.76	0.48
FBgn0011206	bol	-0.31784	0.27266	18	-0.7921	15.35	26.58	4.33	0.2
FBgn0011207	pelo	0.38309	0.55629	2	0.23534	17.54	14.9	1.7	5.63
FBgn0011211	blw	-0.25627	0.20141	450	-0.70026	1056.03	1715.83	154.93	272.93
FBgn0011217	eff	-0.0905	0.1279	12	0.21226	165.48	142.84	33.98	39.43
FBgn0011219	Bsg	-0.40902	0.24313	63	-0.15434	52.96	58.94	6.88	6.03
FBgn0011224	heph	0.53537	0.16081	9	0.91504	41.71	22.12	6.05	0.85
FBgn0011225	jar	0.06507	0.14837	86	-0.27923	23.32	28.3	0.63	2.35
FBgn0011227	ox	0.13327	0.11857	18	-1.81917	58.74	207.28	30.64	129.91
FBgn0011230	poe	0.16858	0.13492	87	0.11098	22.96	21.26	1.18	5.3
FBgn0011232	scat	NA	NA	NA	0.61098	11.47	7.51	2.48	1.66
FBgn0011236	ken	NA	NA	NA	1.09742	21.44	10.02	2.6	0.54
FBgn0011239	ms(2)35Ci	NA	NA	NA	NA	NA	NA	NA	NA
FBgn0011241	cbx	0.19821	0.12361	3	-0.09808	5.97	6.39	1.29	0.59
FBgn0011244	Hsp60B	NA	NA	NA	NA	NA	NA	NA	NA
FBgn0011259	Sema-1a	-0.16375	0.17887	9	-0.10919	8.14	8.78	0.65	2.21
FBgn0011260	Sema-2a	1.09866	1.36103	4	0.79539	12.01	6.92	1.8	2.36
FBgn0011270	Pglym87	NA	NA	NA	NA	0.01	NA	0.01	0.01
FBgn0011272	RpL13	0.66519	0.19138	118	0.77238	1373.74	804.26	32.16	223.62
FBgn0011273	And	NA	NA	NA	NA	NA	NA	NA	NA
FBgn0011274	Dif	-0.46796	0.2976	7	-0.95975	12.72	24.74	3.13	3.42
FBgn0011276	HLH3B	NA	NA	NA	0.14439	0.21	0.19	0.05	0.27
FBgn0011277	HLH4C	NA	NA	NA	-0.27302	0.24	0.29	0.1	0.18
FBgn0011278	lbe	NA	NA	NA	-2.45943	0.04	0.22	0.05	NA
FBgn0011279	Pbprp1	NA	NA	NA	NA	NA	2.09	NA	2.6
FBgn0011280	Pbprp2	0.36613	0.16757	78	-0.94982	676.69	1307.12	240.81	19.94
FBgn0011281	Pbprp3	0.28257	0.26555	4	-1.30203	5.84	14.4	3.59	13.96
FBgn0011282	Pbprp4	NA	NA	NA	0.50197	4.56	3.22	3.87	4.56
FBgn0011283	Pbprp5	-0.11867	0.12725	7	-1.32239	6.25	15.63	2.88	4.75
FBgn0011284	RpS4	0.31787	0.27084	121	1.12643	2460.64	1127.09	1559.12	116.22
FBgn0011285	S6kII	-0.03943	0.27398	8	0.83976	6.64	3.71	0.98	0.14
FBgn0011286	Rya-r44F	-0.26147	0.20054	141	-1.19661	7.5	17.19	1.97	2.37
FBgn0011288	Snap25	-0.26628	0.24909	55	-0.75217	50.21	84.57	14.24	7.7
FBgn0011289	TfIIA-L	0.34068	0.4759	4	1.42518	54.73	20.38	26.78	0.16
FBgn0011290	Taf12	NA	NA	NA	-0.08571	39.7	42.13	1.3	0.59
FBgn0011291	Taf11	0.51971	0.0296	3	1.42884	14.35	5.33	2.56	NA
FBgn0011293	a10	0.60116	0.14498	4	-1.6851	6.4	20.58	1.62	23.34
FBgn0011294	a5	NA	NA	NA	0.44057	0.19	0.14	0.23	0.2
FBgn0011296	l(2)efl	-0.50545	0.15278	39	-1.07535	68.82	145.02	49.27	2.81
FBgn0011297	l(2)not	-0.0401	0.14169	4	2.39694	39.87	7.57	8.28	2.68
FBgn0011300	babo	NA	NA	NA	1.03878	36.2	17.62	4.25	1.84
FBgn0011305	Rsf1	0.12145	0.09817	25	-0.06449	20.78	21.73	11.17	12.33
FBgn0011327	Uch-L3	0.39306	0.13712	51	1.83207	40.91	11.49	5.89	2.22
FBgn0011335	l(3)j2D3	1.06575	0.26094	6	0.96821	8.08	4.13	0.62	0.41
FBgn0011336	OstStt3	0.17273	0.17865	18	0.65275	39.87	25.36	6.88	8.9
FBgn0011361	mtacp1	-0.30513	0.14855	28	-0.76341	277.88	471.7	127.18	81.08
FBgn0011455	l(3)neo18	-0.29464	0.1942	33	-0.32831	187.72	235.69	16.48	26.3
FBgn0011474	pr-set7	0.1627	1.18699	3	1.59795	16.74	5.53	2.91	0.01
FBgn0011476	l(3)neo43	0.58048	0.33564	4	0.44098	27.87	20.53	2.17	1.7
FBgn0011481	Ssdp	0.79518	0.13144	10	0.81025	12.45	7.1	3.38	3.12
FBgn0011509	SrpRbeta	0.74845	0.3239	14	1.25199	30.2	12.68	7.65	2.18
FBgn0011554	etaTry	NA	NA	NA	NA	NA	0.17	NA	0.25
FBgn0011555	thetaTry	NA	NA	NA	-2.63743	0.09	0.56	0.15	0.8
FBgn0011556	zetaTry	NA	NA	NA	NA	NA	0.72	NA	0.35
FBgn0011559	Acp36DE	0.30435	NA	1	NA	0.16	NA	0.08	NA
FBgn0011566	Bzd	NA	NA	NA	1.02953	19.25	9.43	4.64	1.34
FBgn0011569	can	NA	NA	NA	NA	0.15	NA	0.09	NA
FBgn0011570	cpb	-0.17065	0.1233	20	0.28023	16.54	13.62	1.36	2.65
FBgn0011571	caz	0.88964	0.63766	21	0.95766	24.51	12.62	5.28	3.39
FBgn0011573	Cdc37	0.29308	0.32935	45	0.49743	35.01	24.8	9.89	0.96
FBgn0011576	Cyp4d2	-0.05694	0.26184	7	-0.74611	10.69	17.93	0.51	0.64
FBgn0011577	dally	-0.04739	0.27618	13	-0.28412	26.6	32.39	4.94	0.34
FBgn0011581	Dms	-0.61656	0.409	12	-1.37802	22.45	58.35	12.87	17.39
FBgn0011582	DopR	0.1221	0.49649	3	-0.50504	3.34	4.74	1.07	1.44
FBgn0011584	Trp1	0.59077	0.28591	10	0.02966	53.56	52.47	11.78	5.56
FBgn0011586	e(r)	0.36398	0.10821	10	1.18376	67.31	29.63	18.54	5.84
FBgn0011589	elk	NA	NA	NA	0.03183	2.75	2.69	0.25	0.54
FBgn0011591	fng	NA	NA	NA	-1.08349	13.68	28.99	6.06	14.57
FBgn0011592	fra	0.20295	0.19777	4	1.79629	12.99	3.74	0.42	0.52
FBgn0011596	fzo	NA	NA	NA	-0.20645	0.13	0.15	0.13	0.21
FBgn0011603	ine	0.01928	0.40791	7	-0.76871	16.27	27.72	1.33	4.37
FBgn0011604	Iswi	0.4778	0.30283	56	2.20171	36.94	8.03	8.24	2.73
FBgn0011606	Klp3A	NA	NA	NA	4.37666	15.58	0.75	1.87	0.36
FBgn0011638	La	1.26346	0.2941	79	2.17236	95.02	21.08	18.21	2.92
FBgn0011640	lark	0.36421	0.10834	64	1.12958	45.05	20.59	25.79	6.95
FBgn0011642	Zyx102EF	-0.18099	0.29983	3	1.39993	3.8	1.44	4.22	1.31
FBgn0011648	Mad	0.05087	0.5886	4	0.03781	19.33	18.83	1.09	1.09
FBgn0011653	mas	NA	NA	NA	3.29123	1.86	0.19	0.03	0.19
FBgn0011655	Med	0.64063	0.09919	2	0.53941	13.56	9.33	3.9	1.99
FBgn0011656	Mef2	NA	NA	NA	-0.2318	20.08	23.58	1.99	2.11
FBgn0011659	Mlh1	NA	NA	NA	3.17997	14.41	1.59	2.22	0.38
FBgn0011660	Pms2	NA	NA	NA	2.51326	6.28	1.1	2.01	0.21
FBgn0011661	Moe	0.12059	0.22649	214	0.26188	84.94	70.84	8.63	0.31
FBgn0011666	msi	0.34255	0.47751	14	1.6455	37.23	11.9	4.98	3.97
FBgn0011668	Mst57Da	NA	NA	NA	-3.11548	0.12	1.04	0.21	1.47
FBgn0011669	Mst57Db	NA	NA	NA	NA	0.19	NA	0.34	NA
FBgn0011670	Mst57Dc	NA	NA	NA	NA	NA	NA	NA	NA
FBgn0011672	Mvl	0.05396	0.24907	3	-0.73006	11.31	18.76	0.55	1.4
FBgn0011674	insc	NA	NA	NA	3.13697	21.64	2.46	1.22	0.33
FBgn0011676	Nos	-0.39871	0.36748	6	-1.72309	2.09	6.9	0.18	1.69
FBgn0011692	pav	2.03341	0.55654	6	5.3358	17.77	0.44	1.07	0.43
FBgn0011693	Pdh	-0.63791	0.44473	235	-2.1649	211.46	948.26	63.64	51.99
FBgn0011694	PebII	NA	NA	NA	NA	NA	NA	NA	NA
FBgn0011695	PebIII	0.13337	0.19856	118	-0.5673	1576.89	2336.56	303.44	433.4
FBgn0011701	repo	0.03262	0.52901	4	-1.18239	5.38	12.21	1.31	1.01
FBgn0011703	RnrL	1.83104	0.46277	25	3.57241	24.03	2.02	2.53	1.1
FBgn0011704	RnrS	2.9967	0.33782	4	2.83391	49.34	6.92	13.3	4.05
FBgn0011705	rost	NA	NA	NA	-0.49992	17.12	24.21	8.53	1.4
FBgn0011706	rpr	NA	NA	NA	0.91346	2.75	1.46	0.82	0.17
FBgn0011708	Syx5	0.37131	0.32638	7	0.50917	29.29	20.58	1.85	0.49
FBgn0011710	2013-09-01	0.43371	0.26646	6	0.7917	19.25	11.12	4.51	4.78
FBgn0011715	Snr1	0.6184	0.34844	7	2.18834	49.68	10.9	9.02	0.71
FBgn0011722	Tig	-0.00093	0.14172	44	-0.71533	12.9	21.18	2.88	1.21
FBgn0011723	byn	NA	NA	NA	NA	NA	0.04	NA	NA
FBgn0011725	twin	0.30036	0.21802	16	0.15087	16.92	15.24	1.84	0.35
FBgn0011726	tsr	0.38541	0.35448	115	0.95845	175.22	90.17	50.56	40.83
FBgn0011737	wee	NA	NA	NA	0.51985	14.08	9.82	6.58	0.7
FBgn0011739	wts	NA	NA	NA	-0.3181	6.04	7.53	0.21	2.99
FBgn0011740	alpha-Man-II	-0.1098	0.7464	3	0.48989	7.12	5.07	1.82	0.96
FBgn0011741	Actr13E	-0.14366	0.20493	7	1.64344	43.8	14.02	2.99	4.26
FBgn0011742	Arp14D	0.28587	0.25593	19	0.70548	31.57	19.36	0.79	1.3
FBgn0011743	Arp53D	NA	NA	NA	NA	NA	0.01	NA	0.01
FBgn0011744	Arp66B	-0.29013	0.36648	46	1.22809	38.09	16.26	9.94	0.82
FBgn0011745	Arp87C	0.03394	0.21608	43	0.17053	44.4	39.45	3.26	1.45
FBgn0011746	ana	NA	NA	NA	-0.72334	5.53	9.13	0.83	1.71
FBgn0011747	Ank	-0.19039	0.178	119	0.42977	7.22	5.36	5.5	1.37
FBgn0011754	PhKgamma	-0.18293	0.36415	13	0.07775	34.31	32.51	5.8	5.07
FBgn0011758	B-H1	NA	NA	NA	-1.32193	0.9	2.25	0.33	0.44
FBgn0011760	ctp	-0.39163	0.2261	12	0.72612	184.21	111.36	76.31	12.25
FBgn0011761	dhd	NA	NA	NA	-6.05952	0.23	15.34	0.17	15.1
FBgn0011762	DNApol-alpha50	0.76412	0.67637	3	1.86927	3.69	1.01	2.59	0.38
FBgn0011763	Dp	0.40623	0.14304	7	0.93877	35.06	18.29	2.11	1.38
FBgn0011764	Dsp1	0.8251	0.30593	34	1.07649	55.19	26.17	15.05	1.82
FBgn0011766	E2f	-0.47782	0.06306	9	1.44031	23.99	8.84	2.31	0.33
FBgn0011768	Fdh	0.37949	0.37577	84	0.43772	63.24	46.69	13.67	6.49
FBgn0011769	Fdxh	0.45668	0.05428	4	1.50298	35.06	12.37	18.86	2.39
FBgn0011770	Gip	0.11961	0.17201	28	-0.51814	67.46	96.61	5.96	1.17
FBgn0011771	Hem	-0.06045	0.1776	48	0.26958	7.51	6.23	0.96	2.47
FBgn0011774	Irbp	1.80771	0.49551	6	2.61451	17.76	2.9	2.16	0.14
FBgn0011785	BRWD3	0.67978	0.17865	2	1.06508	15.19	7.26	1.86	0.8
FBgn0011787	mRpL12	0.49568	0.16973	58	0.69289	41.69	25.79	9.03	6.9
FBgn0011802	Gem3	NA	NA	NA	2.58496	3.3	0.55	1.19	0.15
FBgn0011817	nmo	0.12095	NA	1	-0.25479	21.64	25.82	3.59	8.4
FBgn0011818	oaf	NA	NA	NA	0.21165	20.3	17.53	2.25	5.85
FBgn0011822	pcl	NA	NA	NA	NA	NA	0.03	NA	0.04
FBgn0011823	Pen	2.21679	0.67041	31	5.73665	213.82	4.01	36.74	3.41
FBgn0011824	CG4038	1.35524	0.28211	33	1.57322	20.8	6.99	10.32	2.93
FBgn0011826	Pp2B-14D	-0.31778	0.09547	36	0.13029	10.77	9.84	1.94	0.2
FBgn0011828	Pxn	NA	NA	NA	-0.50548	16.23	23.04	2.44	1.78
FBgn0011829	Ret	NA	NA	NA	0.13606	1	0.91	1.21	0.08
FBgn0011832	Ser12	NA	NA	NA	NA	NA	0.02	NA	0.03
FBgn0011834	Ser6	NA	NA	NA	NA	NA	0.06	NA	0.08
FBgn0011836	Taf2	0.26328	0.12391	4	2.03953	8.51	2.07	1.73	0.03
FBgn0011837	Tis11	NA	NA	NA	0.28843	13.41	10.98	2.36	1.38
FBgn0012034	AcCoAS	-0.32666	0.24353	143	-0.4459	235.09	320.23	62.06	19.13
FBgn0012036	Aldh	-0.4547	0.22649	211	-0.6984	306.34	497.1	24.62	28.63
FBgn0012037	Ance	-0.12556	0.15009	38	-0.5628	14.65	21.64	0.78	5.78
FBgn0012042	AttA	NA	NA	NA	2.1553	149.14	33.48	9.66	1.38
FBgn0012049	BtbVII	0.4365	0.33061	2	0.16888	15.57	13.85	1.85	2.1
FBgn0012051	CalpA	0.12561	0.1325	51	1.05115	39.62	19.12	4.09	4.8
FBgn0012058	Cdc27	NA	NA	NA	0.51033	19.87	13.95	1.97	1.74
FBgn0012066	DNApol-delta	2.36899	0.89704	4	1.95156	8.2	2.12	1.16	0.5
FBgn0012344	Dh	-0.5989	0.30407	15	-0.85409	10.5	18.98	2	4.36
FBgn0013263	Trl	-0.03086	0.18845	6	1.03639	44.96	21.92	12.43	0.58
FBgn0013269	FK506-bp1	2.00763	0.3513	87	3.80878	162	11.56	62.13	1.95
FBgn0013272	Gp150	-0.86839	0.26477	58	0.13967	159.2	144.51	42.9	0.6
FBgn0013275	Hsp70Aa	NA	NA	NA	NA	NA	NA	NA	NA
FBgn0013276	Hsp70Ab	NA	NA	NA	0.32193	0.05	0.04	0.07	0.06
FBgn0013277	Hsp70Ba	NA	NA	NA	-1.95156	0.53	2.05	0.43	1.53
FBgn0013278	Hsp70Bb	NA	NA	NA	0.77529	0.89	0.52	0.9	0.58
FBgn0013279	Hsp70Bc	NA	NA	NA	0.56188	0.93	0.63	0.74	0.16
FBgn0013300	Mst35Ba	NA	NA	NA	NA	NA	NA	NA	NA
FBgn0013301	Mst35Bb	NA	NA	NA	NA	NA	NA	NA	NA
FBgn0013303	Nca	-0.28176	0.16582	78	-0.51019	5.28	7.52	5.59	2.08
FBgn0013305	Nmda1	0.41065	0.03175	2	-0.10925	89.62	96.67	18.21	14.46
FBgn0013307	Odc1	NA	NA	NA	-2.02875	20.37	83.12	8.43	3.63
FBgn0013308	Odc2	NA	NA	NA	-0.40691	0.89	1.18	0.29	0.09
FBgn0013323	Ptth	NA	NA	NA	2.5557	4.88	0.83	1.25	0.17
FBgn0013325	RpL11	0.34392	0.1947	56	0.4389	1112.08	820.38	285.76	142.44
FBgn0013334	Sap47	-0.0627	0.19851	111	-0.37448	72.41	93.87	21.68	8.86
FBgn0013342	n-syb	0.0104	0.10052	38	-1.00332	123.7	247.97	28.67	19.2
FBgn0013343	Syx1A	-0.17892	0.20919	64	-0.05302	38.47	39.91	11.82	4.43
FBgn0013347	TfIIA-S	0.63852	NA	1	1.30563	172.96	69.97	115.59	6.37
FBgn0013348	TpnC41C	0.12008	0.45556	24	-0.21787	8.22	9.56	9.23	6.01
FBgn0013432	bcn92	0.64499	0.0269	8	1.08881	32.16	15.12	4.96	5.49
FBgn0013433	beat-Ia	NA	NA	NA	-0.83237	1.96	3.49	0.51	0.27
FBgn0013435	cdc2rk	NA	NA	NA	0.39138	13.51	10.3	1.16	0.02
FBgn0013442	fos28F	NA	NA	NA	-0.52509	0.41	0.59	0.28	0.07
FBgn0013467	igl	-0.05514	0.36189	38	-0.72506	57.2	94.55	3.94	19.18
FBgn0013469	klu	NA	NA	NA	4.41736	33.12	1.55	2.31	0.05
FBgn0013531	MED20	0.41451	0.14949	3	1.85674	7.28	2.01	3.2	1.47
FBgn0013548	l(2)dtl	NA	NA	NA	1.84298	8.61	2.4	3.03	0.89
FBgn0013563	l(3)70Da	NA	NA	NA	-0.43946	2.05	2.78	0.6	0.52
FBgn0013576	l(3)82Fd	-0.19873	0.19699	75	-0.32794	39.77	49.92	19.68	12.17
FBgn0013591	Mi-2	0.70053	0.18405	49	1.09697	32.15	15.03	4.52	1.36
FBgn0013672	mt:ATPase6	NA	NA	NA	NA	NA	NA	NA	NA
FBgn0013673	mt:ATPase8	-0.87718	0.17304	16	NA	NA	NA	NA	NA
FBgn0013674	mt:CoI	-0.12473	0.55503	5	NA	NA	NA	NA	NA
FBgn0013675	mt:CoII	0.02637	0.48103	31	NA	NA	NA	NA	NA
FBgn0013676	mt:CoIII	NA	NA	NA	NA	NA	NA	NA	NA
FBgn0013678	mt:Cyt-b	-0.23762	0.12816	21	NA	NA	NA	NA	NA
FBgn0013679	mt:ND1	0.08224	0.256	12	NA	NA	NA	NA	NA
FBgn0013680	mt:ND2	NA	NA	NA	NA	NA	NA	NA	NA
FBgn0013681	mt:ND3	-0.75439	0.26147	23	NA	NA	NA	NA	NA
FBgn0013682	mt:ND4	0.51081	0.10289	2	NA	NA	NA	NA	NA
FBgn0013683	mt:ND4L	NA	NA	NA	NA	NA	NA	NA	NA
FBgn0013684	mt:ND5	NA	NA	NA	NA	NA	NA	NA	NA
FBgn0013685	mt:ND6	NA	NA	NA	NA	NA	NA	NA	NA
FBgn0013717	not	NA	NA	NA	0.46481	8.06	5.84	1.25	2.97
FBgn0013718	nuf	0.04498	0.08433	8	-0.78976	13.2	22.82	2.04	1.07
FBgn0013720	pck	-0.53246	0.17766	3	-0.53577	21.08	30.56	5.75	6.04
FBgn0013725	phyl	NA	NA	NA	0.2072	16.37	14.18	3.2	2.22
FBgn0013726	pnut	0.27522	0.15233	58	1.73384	46.1	13.86	3.64	1.18
FBgn0013732	sced	NA	NA	NA	1.62593	7.5	2.43	0.87	0.58
FBgn0013733	shot	-0.1582	0.169	775	-0.50721	30.43	43.25	1.44	7.75
FBgn0013745	Acp98AB	NA	NA	NA	NA	NA	NA	NA	NA
FBgn0013746	alien	0.43259	0.11639	23	0.77941	15.98	9.31	3.82	0.75
FBgn0013749	Arf102F	0.16123	0.10545	19	-0.01334	3.23	3.26	4.36	2.23
FBgn0013750	Arf51F	0.30316	0.20089	10	0.16762	45.4	40.42	14.75	12.27
FBgn0013751	Awh	NA	NA	NA	-0.27103	1.5	1.81	0.19	0.46
FBgn0013753	Bgb	NA	NA	NA	0.52581	28.55	19.83	2.66	0.15
FBgn0013755	Bro	NA	NA	NA	0	0.04	0.04	0.06	0.05
FBgn0013756	Mtor	0.8899	0.16817	98	1.66207	16.14	5.1	0.56	0.71
FBgn0013759	Caki	-0.31225	0.22857	61	-0.21821	49.85	57.99	11.86	1.31
FBgn0013762	Cdk5	0.15516	0.33858	16	0.53309	21.17	14.63	2.71	0.62
FBgn0013763	Chit	-0.42684	0.29723	130	-1.10561	184.8	397.67	22.52	2.94
FBgn0013764	Chi	-0.72459	0.7028	7	0.81536	24.39	13.86	2.77	0.36
FBgn0013765	cnn	0.94169	0.72087	5	0.99711	14.97	7.5	2.79	0.56
FBgn0013767	Crz	-0.33577	0.24757	4	-0.38346	10.97	14.31	1.22	0.15
FBgn0013770	Cp1	-0.23875	0.25679	74	-0.86896	283.9	518.5	102.05	38.76
FBgn0013771	Cyp6a9	NA	NA	NA	-0.69393	7.69	12.44	0.59	3.78
FBgn0013772	Cyp6a8	0.30103	0.76839	3	1.34556	2.77	1.09	1.19	0.43
FBgn0013773	Cyp6a22	NA	NA	NA	-0.94944	3.63	7.01	1.05	0.58
FBgn0013799	Deaf1	-0.06855	0.45403	4	-0.12098	15.89	17.28	4.18	3.01
FBgn0013809	Dhc16F	-0.04445	0.77074	3	-1.32193	0.02	0.05	0.01	0.03
FBgn0013810	Dhc36C	NA	NA	NA	4.85798	0.29	0.01	0.03	0.02
FBgn0013811	Dhc62B	NA	NA	NA	1.04809	1.22	0.59	0.2	0.24
FBgn0013812	Dhc93AB	0.70917	0.01971	7	-1.77761	0.21	0.72	0.09	0.22
FBgn0013813	Dhc98D	-0.18143	1.43419	4	-2.73697	0.03	0.2	0.01	0.09
FBgn0013948	Eip93F	0.60638	0.19148	4	-0.02881	26.77	27.31	6.04	2.32
FBgn0013949	Ela	NA	NA	NA	-0.57547	58.47	87.13	25.66	12.04
FBgn0013953	Esp	NA	NA	NA	-1.01238	2.9	5.85	0.98	2.52
FBgn0013954	FK506-bp2	0.35999	0.15501	70	0.31528	220.27	177.03	94.66	31.95
FBgn0013955	PR2	NA	NA	NA	1.27681	16.21	6.69	4.03	1.78
FBgn0013972	Gycalpha99B	-0.63096	0.72871	36	-0.37604	31.4	40.75	0.91	3.58
FBgn0013973	Gycbeta100B	-0.34309	0.21298	35	-0.90116	5.89	11	0.86	0.67
FBgn0013981	His4r	0.7471	0.25192	29	0.45291	987.22	721.23	322.85	63.4
FBgn0013983	imd	-0.01831	0.13705	6	-0.07659	7.52	7.93	2.87	1.48
FBgn0013984	InR	0.92838	0.17991	3	1.28827	10.38	4.25	2.63	0.23
FBgn0013987	MAPk-Ak2	0.36133	0.15389	13	0.5404	62.64	43.07	20.3	4.21
FBgn0013988	Strn-Mlck	-0.22028	0.20484	130	-1.16504	20.38	45.7	3.87	3.55
FBgn0013995	Calx	-0.23114	0.14489	32	-0.97987	13.71	27.04	3.93	5.21
FBgn0013997	Nrx-IV	-0.18253	0.19555	104	0.12829	18.1	16.56	1.62	4.3
FBgn0013998	Nsf2	0.2016	0.12048	51	0.4356	13.66	10.1	1.57	1.39
FBgn0014000	Hf	0.26916	0.14302	5	-1.06923	27.36	57.41	4.05	11.96
FBgn0014001	Pak	0.45184	0.1644	9	0.51854	21.33	14.89	3.46	4.34
FBgn0014002	Pdi	-0.16124	0.1224	315	0.32167	238.12	190.53	92.2	30.09
FBgn0014006	Pk92B	-0.50624	0.49865	2	-0.03317	8.6	8.8	1.03	2.4
FBgn0014007	Ptp69D	-0.00876	0.1496	22	0.83303	3.26	1.83	0.47	0.41
FBgn0014009	Rab2	0.15585	0.18373	34	-0.33308	106.16	133.73	2.75	1.33
FBgn0014010	Rab5	0.20326	0.30491	31	-0.51691	85.87	122.87	25.84	14.91
FBgn0014011	Rac2	-0.79327	0.14659	13	0.12613	26.4	24.19	5.63	6.88
FBgn0014018	Rel	0.24972	0.16136	8	-0.3034	28.84	35.59	4.53	7.4
FBgn0014019	Rh5	-0.13275	0.32656	12	-1.10214	114.63	246.08	34.43	6.69
FBgn0014020	Rho1	-0.38129	0.28679	61	0.76173	265.23	156.43	74.75	4.79
FBgn0014022	Rlb1	0.97177	0.99134	4	0.71181	3.98	2.43	0.54	0.17
FBgn0014023	Rlc1	0.25637	0.37345	12	-0.00501	11.51	11.55	4.01	2.73
FBgn0014024	Rnp4F	0.2723	0.13961	35	0.85973	17.04	9.39	0.59	2.63
FBgn0014026	RpL7A	0.49036	0.21915	100	0.80448	1542.89	883.41	288.47	49.6
FBgn0014028	SdhB	-0.52134	0.27444	142	-0.41376	118.44	157.78	62.02	21.52
FBgn0014029	2013-09-02	0.293	0.29909	21	1.2321	45.22	19.25	1.38	0.41
FBgn0014031	Spat	-0.19469	0.258	40	-0.74759	54.39	91.32	15.25	4.06
FBgn0014032	Sptr	0.23129	0.15834	16	0.27108	13.31	11.03	3.95	0.06
FBgn0014033	Sr-CI	NA	NA	NA	0.16601	10.58	9.43	4.98	0.78
FBgn0014037	Su(Tpl)	NA	NA	NA	0.42685	36.39	27.07	3.57	6.63
FBgn0014073	Tie	NA	NA	NA	-0.83259	5.02	8.94	2.35	0.96
FBgn0014075	Ugt	-0.22935	0.23792	63	0.13901	13.39	12.16	1.11	1.36
FBgn0014076	Vm32E	NA	NA	NA	0	0.02	0.02	0.04	0.02
FBgn0014092	CG4278	0.64223	0.17621	40	0.45943	13.2	9.6	1.62	6.52
FBgn0014127	barr	2.64134	0.36776	6	2.94606	16.8	2.18	1.79	0.71
FBgn0014133	bif	0.18085	0.15298	15	0.1925	28.98	25.36	5.11	1.02
FBgn0014135	bnl	NA	NA	NA	-0.83519	1.76	3.14	0.23	0.34
FBgn0014141	cher	-0.17486	0.19787	309	-0.49653	22.37	31.56	5.55	3.45
FBgn0014143	croc	NA	NA	NA	-1.04947	0.43	0.89	0.16	0.41
FBgn0014163	fax	-0.20718	0.32413	184	-0.05922	86.39	90.01	25.85	12.49
FBgn0014179	gcm	NA	NA	NA	0.93289	0.42	0.22	0.08	0.19
FBgn0014184	Oda	-0.33216	0.08284	2	-0.52814	490.69	707.61	65.61	41.32
FBgn0014189	Hel25E	0.62568	0.13805	84	1.5632	57.89	19.59	11.29	3.61
FBgn0014269	prod	0.4658	0.21737	10	1.14526	20.15	9.11	5.28	0.61
FBgn0014340	mof	NA	NA	NA	1.31836	6.06	2.43	2.02	1.11
FBgn0014342	mia	-0.00509	0.0695	7	1.48543	0.7	0.25	0.33	0.18
FBgn0014343	mirr	NA	NA	NA	-1.03395	1.05	2.15	0.24	0.3
FBgn0014362	mub	0.27278	0.28901	39	0.31206	57.58	46.38	23.68	4.88
FBgn0014366	noi	0.61681	0.1245	13	1.28314	19.08	7.84	1.69	1.32
FBgn0014368	nol	NA	NA	NA	-0.68806	0.9	1.45	0.34	0.54
FBgn0014380	RhoL	-0.09588	0.14687	9	-0.3119	8.95	11.11	2.6	1.27
FBgn0014388	sty	NA	NA	NA	1.2339	29.8	12.67	3.74	2.74
FBgn0014391	sun	-1.3762	0.71135	42	-1.14418	719.77	1590.84	403.69	170.82
FBgn0014395	tilB	NA	NA	NA	-3.70044	0.02	0.26	0.03	0.28
FBgn0014396	tim	NA	NA	NA	-0.29999	39.89	49.11	8.09	4.56
FBgn0014411	Vps26	0.13934	0.09234	18	0.26747	20.21	16.79	2.28	3.41
FBgn0014417	CG13397	-0.40488	0.26848	7	-0.30527	8.36	10.33	1.27	0.03
FBgn0014427	CG11899	0.23117	0.21034	72	0.07656	73.14	69.36	8.3	1.7
FBgn0014454	Acp1	-0.20204	0.35004	17	-0.98629	340.87	675.29	235.65	100
FBgn0014455	Ahcy13	0.38989	0.31432	63	2.12109	158.74	36.49	27.28	0.27
FBgn0014462	Cng	NA	NA	NA	-0.06413	0.66	0.69	0.16	0.2
FBgn0014464	Cp7Fa	NA	NA	NA	-0.83399	0.23	0.41	0.15	0.2
FBgn0014465	Cp7Fb	NA	NA	NA	-3	0.01	0.08	0.02	0.04
FBgn0014466	Cp7Fc	NA	NA	NA	-1	0.01	0.02	0.01	0.02
FBgn0014467	CrebB-17A	-0.19539	0.49497	6	0.10869	10.61	9.84	4.56	1.17
FBgn0014469	Cyp4e2	0.06216	0.41559	8	-0.84578	6.51	11.7	2.69	4.83
FBgn0014848	Eig71Eh	NA	NA	NA	NA	NA	NA	NA	NA
FBgn0014849	Eig71Ei	NA	NA	NA	NA	NA	NA	NA	NA
FBgn0014850	Eig71Ej	NA	NA	NA	NA	NA	NA	NA	NA
FBgn0014851	Eig71Ek	NA	NA	NA	NA	NA	NA	NA	NA
FBgn0014857	His3.3A	NA	NA	NA	1.34754	316.8	124.49	120.16	30.88
FBgn0014859	Hr38	NA	NA	NA	0.37915	2.25	1.73	0.25	0.38
FBgn0014861	Mcm2	1.76653	0.78347	18	4.1746	24.74	1.37	2.27	0.93
FBgn0014863	Mlp84B	-0.57051	0.31936	116	-1.39085	104.22	273.3	17.99	75.25
FBgn0014865	Mtk	1.43154	0.04144	12	0.11445	1427.35	1318.49	113.35	165.09
FBgn0014868	Ost48	0.2875	0.15479	47	1.63672	86.26	27.74	3.76	1.42
FBgn0014869	Pglym78	-0.02064	0.21427	162	-0.42519	187.31	251.51	15.27	31.28
FBgn0014870	Psi	0.3866	0.13807	78	0.63243	13.75	8.87	2.52	1.59
FBgn0014877	Roe1	0.47866	0.18505	88	0.9832	18.78	9.5	1.21	1.36
FBgn0014879	Set	1.20963	0.20957	20	2.31568	64.52	12.96	20.29	2.87
FBgn0014903	CG14630	0.09435	NA	1	0.17092	10.83	9.62	0.31	0.1
FBgn0014906	Hydr2	NA	NA	NA	-0.22405	50.83	59.37	8.19	6.9
FBgn0014930	CG2846	-0.53749	0.12778	39	-0.46415	28.01	38.64	1.23	5.11
FBgn0014931	CG2678	NA	NA	NA	-1.82597	0.44	1.56	0.18	1.12
FBgn0014949	btn	NA	NA	NA	NA	NA	NA	NA	NA
FBgn0014963	gpp	1.25532	0.09695	3	0.16089	15.92	14.24	1.82	2.1
FBgn0015000	betaggt-I	0.32401	0.20075	4	0.25736	12.18	10.19	1.16	1.48
FBgn0015001	iotaTry	NA	NA	NA	-2.73697	0.03	0.2	0.05	0.28
FBgn0015008	Actn3	NA	NA	NA	NA	NA	NA	NA	NA
FBgn0015010	Ag5r	-0.46225	0.33032	4	-0.60929	1.96	2.99	0.55	1.17
FBgn0015011	Ahcy89E	-0.16777	0.21069	2	-0.45265	4.07	5.57	0.67	0.72
FBgn0015014	tgo	NA	NA	NA	0.18692	13.66	12	1.47	0.99
FBgn0015019	Cctgamma	0.66976	0.2292	91	1.7888	60.26	17.44	6.86	1.78
FBgn0015024	CkIalpha	0.03028	0.20862	21	0.02513	59.64	58.61	20.79	4.32
FBgn0015025	CkIIalpha-i1	NA	NA	NA	0.64284	2.67	1.71	0.62	0.73
FBgn0015031	cype	-0.00641	0.20043	70	-1.53661	501.36	1454.51	403.44	470.46
FBgn0015032	Cyp4c3	NA	NA	NA	-1.30055	1.36	3.35	0.4	0.35
FBgn0015033	Cyp4d8	0.8289	1.26973	2	-0.28468	4.08	4.97	0.87	0.59
FBgn0015034	Cyp4e1	-0.3209	NA	1	-0.3744	1.35	1.75	0.44	0.06
FBgn0015035	Cyp4e3	1.58994	0.40434	2	1.35069	19	7.45	4.38	3.16
FBgn0015036	Cyp4ae1	NA	NA	NA	-0.35686	2.53	3.24	0.66	0.32
FBgn0015037	Cyp4p1	NA	NA	NA	-2.04786	1.26	5.21	0.33	2.19
FBgn0015038	Cyp9b1	NA	NA	NA	-0.81291	4.07	7.15	1.19	1.24
FBgn0015039	Cyp9b2	-0.44534	0.22624	22	-1.67214	16.59	52.87	1.09	10.45
FBgn0015040	Cyp9c1	NA	NA	NA	-0.06871	8.61	9.03	1.96	1.87
FBgn0015075	Ddx1	0.47127	0.10546	6	1.07439	9.75	4.63	1.21	0.1
FBgn0015129	DopR2	NA	NA	NA	-0.87224	1.77	3.24	0.14	1.08
FBgn0015218	eIF-4E	0.65432	0.28159	26	0.77642	149.62	87.35	9.19	11.87
FBgn0015221	Fer2LCH	0.03787	0.3006	126	-0.03518	638.91	654.68	112.87	25.55
FBgn0015222	Fer1HCH	-0.84394	0.40511	99	0.07754	572.34	542.39	153.79	119.1
FBgn0015229	glec	NA	NA	NA	-0.10799	29.85	32.17	5.92	2.14
FBgn0015230	Glut3	NA	NA	NA	NA	NA	NA	NA	NA
FBgn0015239	Hr78	NA	NA	NA	-0.15892	9.36	10.45	1.19	0.83
FBgn0015240	Hr96	NA	NA	NA	-0.30696	6.2	7.67	1.19	2.63
FBgn0015245	Hsp60	0.27583	0.14539	167	0.41837	90.89	68.01	28.32	2.01
FBgn0015247	Iap2	-0.33464	0.30034	3	0.56814	69.06	46.58	15.64	7.11
FBgn0015268	Nap1	0.73144	0.16348	75	1.63341	431.49	139.08	82.77	23.25
FBgn0015269	Nf1	0.17113	0.0806	21	0.25478	8.71	7.3	1.4	1.02
FBgn0015270	Orc2	NA	NA	NA	3.96294	10.76	0.69	1.23	0.5
FBgn0015271	Orc5	NA	NA	NA	1.44414	7.51	2.76	0.72	1.98
FBgn0015277	Pi3K59F	-0.35466	NA	1	-0.15995	10.32	11.53	2.38	2.46
FBgn0015278	Pi3K68D	0.38189	0.10007	8	0.06308	13.09	12.53	0.59	2.14
FBgn0015279	Pi3K92E	0.17896	0.12411	6	1.12676	13.91	6.37	2.56	1
FBgn0015282	Pros26.4	0.22783	0.24465	88	0.29954	46.35	37.66	6.44	2.99
FBgn0015283	Pros54	0.76743	0.25708	20	0.18985	40.55	35.55	6.58	5.48
FBgn0015286	Rala	0.12866	0.18078	33	0.70099	13.07	8.04	1.34	2.25
FBgn0015288	RpL22	0.15878	0.14263	69	0.70881	629.61	385.21	216.01	165.02
FBgn0015295	shark	0.05325	0.29855	3	0.37872	6.93	5.33	0.36	0.27
FBgn0015296	Shc	0.66975	0.20358	6	1.59368	46.48	15.4	22.82	0.78
FBgn0015298	Srp19	-0.557	0.0862	11	0.20396	26.7	23.18	13.9	8.96
FBgn0015299	Ssb-c31a	1.73197	0.368	12	0.6545	13.6	8.64	3.03	3.58
FBgn0015300	Ssl	NA	NA	NA	NA	0.22	NA	0.23	NA
FBgn0015316	Try29F	NA	NA	NA	1.31827	1.97	0.79	0.2	0.26
FBgn0015320	UbcD2	0.55942	0.15892	3	1.01272	22.78	11.29	4.93	0.25
FBgn0015321	UbcD4	0.48662	0.15371	24	0.94564	48.96	25.42	8.71	1.33
FBgn0015323	VAChT	0.03518	0.14774	38	-0.03078	32.46	33.16	5.83	0.73
FBgn0015324	Vha26	0.13794	0.26243	147	-0.42545	168.05	225.69	9.78	2.63
FBgn0015331	abs	0.65642	0.1856	10	1.3847	19.61	7.51	6.61	0.14
FBgn0015336	CG15865	NA	NA	NA	-1.32193	0.02	0.05	0.03	0.07
FBgn0015338	CG5861	NA	NA	NA	0.34955	25.05	19.66	6.49	4.65
FBgn0015350	CG10349	NA	NA	NA	NA	NA	0.01	NA	0.01
FBgn0015351	CG14906	NA	NA	NA	NA	NA	NA	NA	NA
FBgn0015359	CG2034	0.6681	0.17572	6	1.04064	17.28	8.4	5.02	1.61
FBgn0015360	oxt	-0.04298	0.12362	3	-0.08066	10.26	10.85	0.76	1.12
FBgn0015371	chn	-0.1597	NA	1	-0.27826	18.85	22.86	0.66	0.1
FBgn0015372	chrw	NA	NA	NA	0.75021	21.16	12.58	3.15	0.12
FBgn0015374	crl	-0.00818	0.25697	7	0.4191	52.12	38.98	6.23	2.56
FBgn0015376	cutlet	1.28107	NA	1	1.68499	2.09	0.65	0.51	0.23
FBgn0015379	dod	0.52411	0.14584	22	1.24734	40.05	16.87	12.41	1.05
FBgn0015380	drl	NA	NA	NA	1.03199	21.43	10.48	5.7	2.22
FBgn0015381	dsf	NA	NA	NA	-3.32193	0.05	0.5	0.06	0.41
FBgn0015391	glu	1.91253	0.5106	10	3.94044	20.88	1.36	3.87	0.45
FBgn0015393	hoip	0.59364	0.21415	34	1.48389	61.87	22.12	26.52	6.24
FBgn0015396	jumu	NA	NA	NA	3.35816	23.79	2.32	3.18	0.96
FBgn0015399	kek1	NA	NA	NA	0.44915	16.26	11.91	2.28	1.08
FBgn0015400	kek2	NA	NA	NA	-0.58766	3.56	5.35	0.51	0.28
FBgn0015402	ksr	-0.01513	NA	1	0.63973	14.63	9.39	2.85	0.09
FBgn0015477	Rme-8	0.26212	0.20658	30	0.52572	8.35	5.8	1.66	1.63
FBgn0015509	lin19	0.13871	0.30558	15	-0.05969	29.83	31.09	4.44	7.81
FBgn0015513	mbc	-0.24018	0.19347	19	-0.03718	14.94	15.33	3.36	2.95
FBgn0015519	nAcRalpha-7E	NA	NA	NA	-1.25576	2.32	5.54	0.43	1.38
FBgn0015520	nonA-l	0.14887	0.22758	10	0.42393	5.97	4.45	0.8	0.87
FBgn0015521	oho23B	0.16451	0.45224	16	0.10516	403.28	374.93	282.26	83.1
FBgn0015522	olf186-M	NA	NA	NA	-0.71122	10.97	17.96	3.28	3.83
FBgn0015524	otp	NA	NA	NA	-1.29546	0.44	1.08	0.2	0.15
FBgn0015527	pen	0.75181	0.38921	16	2.10302	30.76	7.16	3.45	0.07
FBgn0015541	sda	0.01463	0.11437	2	-0.5754	11.1	16.54	0.67	0.72
FBgn0015542	sima	NA	NA	NA	0.41442	38.69	29.03	8.58	0.64
FBgn0015544	spag	0.85201	0.27032	9	1.69554	8.81	2.72	2.13	0.42
FBgn0015546	spel1	1.10811	1.44138	6	1.35819	16.92	6.6	0.98	1.58
FBgn0015550	tap	NA	NA	NA	6.29094	7.83	0.1	1.63	0.12
FBgn0015553	tos	NA	NA	NA	1.20163	2.3	1	0.64	1.13
FBgn0015558	tty	0.13265	0.24854	10	1.27807	35.31	14.56	7.5	0.67
FBgn0015561	unpg	NA	NA	NA	-1.11548	0.06	0.13	0.04	0.19
FBgn0015562	veg	NA	NA	NA	1.60421	12.83	4.22	2.51	0.19
FBgn0015565	yin	0.00327	NA	1	-0.15938	11.9	13.29	1.24	3.29
FBgn0015567	alpha-Adaptin	-0.11325	0.18949	180	-0.14608	30.03	33.23	3.63	8.09
FBgn0015568	alpha-Est1	-0.03094	0.25567	6	-0.94542	20.74	39.94	0.9	7.7
FBgn0015569	alpha-Est10	-0.0527	0.23356	6	-0.82051	3.12	5.51	1.37	3.14
FBgn0015570	alpha-Est2	-0.33453	0.28719	6	-1.13493	9.18	20.16	1.53	2.3
FBgn0015571	alpha-Est3	-0.3256	0.16953	15	-0.31686	9.12	11.36	1.53	1.86
FBgn0015572	alpha-Est4	NA	NA	NA	0.71989	0.28	0.17	0.11	0.13
FBgn0015574	alpha-Est6	NA	NA	NA	NA	NA	0.01	NA	0.02
FBgn0015575	alpha-Est7	-0.29992	0.18528	88	-0.97937	45.42	89.55	9.02	18.24
FBgn0015576	alpha-Est8	-0.40894	0.32179	7	-0.91638	19	35.86	0.61	3.39
FBgn0015577	alpha-Est9	-0.33448	0.00992	2	-0.53671	17.53	25.43	0.84	3.28
FBgn0015582	dare	0.24465	0.31498	28	0.56278	6.13	4.15	1.55	0.25
FBgn0015583	Acp29AB	NA	NA	NA	NA	NA	NA	NA	NA
FBgn0015584	Acp53Ea	NA	NA	NA	NA	NA	NA	NA	NA
FBgn0015585	Acp63F	NA	NA	NA	NA	NA	NA	NA	NA
FBgn0015586	Acp76A	NA	NA	NA	NA	NA	NA	NA	NA
FBgn0015589	Apc	0.43441	0.29946	5	0.10283	18.46	17.19	1.23	0.63
FBgn0015591	Ast	NA	NA	NA	-1.03703	5.77	11.84	1	1.61
FBgn0015600	toc	1.21428	0.18197	4	-0.11065	19.82	21.4	1.64	0.15
FBgn0015602	BEAF-32	0.94369	0.33764	17	1.03044	24.43	11.96	8.74	3.33
FBgn0015609	CadN	-0.14352	0.13798	71	-0.02216	6.46	6.56	0.71	1.17
FBgn0015610	Caf1	0.66202	0.26858	51	3.03217	90.23	11.03	31.96	1.16
FBgn0015614	CanB2	-0.2074	0.16251	15	-0.23477	14.09	16.58	4.85	0.74
FBgn0015615	Cap	0.70472	0.24093	16	1.65463	25.03	7.95	15.67	0.9
FBgn0015617	Cdk7	1.31595	0.52193	2	3.11207	42.28	4.89	10.1	0.89
FBgn0015618	Cdk8	0.53007	0.18644	2	0.49033	4.13	2.94	1.6	2.3
FBgn0015621	Clp	0.10276	0.17416	5	2.19282	11.75	2.57	0.66	0.55
FBgn0015622	Cnx99A	0.00843	0.13383	69	-0.15351	50.77	56.47	9	1.59
FBgn0015623	Cpr	-0.12408	0.19617	93	-0.54296	57.62	83.95	8.55	1.18
FBgn0015624	nej	0.47748	0.14592	6	0.4586	10.87	7.91	0.16	0.97
FBgn0015625	CycB3	NA	NA	NA	3.72221	34.05	2.58	3.32	2.58
FBgn0015657	DnaJ-1	0.20386	0.15596	45	-0.0721	143.62	150.98	61.06	44.15
FBgn0015663	Dot	0.60662	0.47713	7	-1.00412	1.75	3.51	0.13	0.97
FBgn0015664	Dref	0.56872	0.21538	34	0.94587	25.37	13.17	4.28	2.01
FBgn0015714	Cyp6a17	0.44042	0.1598	16	0.43715	66.18	48.88	45.94	5.18
FBgn0015721	king-tubby	NA	NA	NA	0.54849	3.32	2.27	0.61	0.02
FBgn0015737	Hmu	-0.0741	0.22263	51	0.73866	124.88	74.84	59.37	1.32
FBgn0015754	Lis-1	0.1482	0.11595	31	-0.28441	41.53	50.58	4.86	6.63
FBgn0015756	RpL9	0.40535	0.32158	69	0.42964	1156.97	858.99	196.53	42.18
FBgn0015765	Mpk2	NA	NA	NA	0.81973	8.49	4.81	2.58	1.24
FBgn0015766	Msr-110	-0.37564	0.23123	47	-1.01105	267.82	539.76	39.01	35.94
FBgn0015770	MstProx	NA	NA	NA	NA	NA	NA	NA	NA
FBgn0015772	Nak	0.06344	0.25005	18	-0.17944	21.67	24.54	2.01	1.31
FBgn0015773	NetA	NA	NA	NA	-0.48543	0.9	1.26	0.28	0.69
FBgn0015774	NetB	NA	NA	NA	-0.41386	6.11	8.14	1.7	0.32
FBgn0015776	nrv1	-0.55475	0.39067	78	-0.94634	74.36	143.29	16.41	1.91
FBgn0015777	nrv2	-0.54798	0.46416	186	-0.20089	212.11	243.8	36.7	32.28
FBgn0015778	rin	0.42464	0.41173	51	1.45686	54.6	19.89	0.84	0.89
FBgn0015781	P5cr	0.07252	0.13972	13	0.18874	20.55	18.03	2.51	1.25
FBgn0015789	Rab10	0.32149	0.11874	19	-0.05302	47.02	48.78	2.33	1.13
FBgn0015790	Rab11	0.63244	0.15833	36	-0.01003	84.6	85.19	13.65	10.48
FBgn0015791	Rab14	0.22298	0.07487	18	-0.30626	81.65	100.96	21.71	6.42
FBgn0015793	Rab-RP3	0.04862	0.38152	3	0.3049	19.37	15.68	3.73	2.2
FBgn0015794	Rab-RP4	0.59299	0.22462	14	0.19117	48.83	42.77	2.16	9.21
FBgn0015795	Rab7	-0.0829	0.36897	33	-0.20486	99.36	114.52	25.6	7.51
FBgn0015796	Rab8	0.30009	0.17543	11	-0.01151	21.22	21.39	3.49	2.01
FBgn0015797	Rab6	0.22593	0.27455	16	-0.16267	30.33	33.95	0.92	2.93
FBgn0015799	Rbf	0.34027	0.19115	10	0.60759	14.14	9.28	3.71	3.22
FBgn0015801	Reg-5	-0.27662	0.20175	5	-0.87081	25.86	47.29	5.08	1.74
FBgn0015803	rtGEF	-0.01908	0.23822	6	0.88237	13.42	7.28	2.33	0.99
FBgn0015805	Rpd3	1.06448	0.24777	21	2.49782	52.36	9.27	4.98	1.62
FBgn0015806	S6k	0.32569	0.28554	15	0.09156	32.85	30.83	2.26	0.48
FBgn0015808	ScpX	0.10268	0.18893	20	-0.16884	41.32	46.45	12.4	3.19
FBgn0015816	Slh	0.07732	0.28181	21	0.61437	17.1	11.17	1.47	0.85
FBgn0015818	Spx	0.60717	NA	1	2.59925	31.45	5.19	4.59	3.05
FBgn0015828	TfIIEalpha	NA	NA	NA	0.57371	14.05	9.44	2.31	0.65
FBgn0015829	TfIIEbeta	-0.47714	0.73885	4	0.87226	19.55	10.68	0.94	0.73
FBgn0015831	Rtnl2	NA	NA	NA	NA	NA	NA	NA	NA
FBgn0015834	Trip1	0.16225	0.31736	35	0.93141	149.31	78.29	29.66	2.46
FBgn0015838	Vang	NA	NA	NA	1.6303	19.07	6.16	3.05	1.18
FBgn0015844	Xpd	0.48345	0.80897	4	2.31378	10.59	2.13	0.74	0.02
FBgn0015872	Drip	0.10887	NA	1	-0.87359	8.94	16.38	4.11	0.38
FBgn0015903	apt	1.72583	0.30714	7	3.99038	97.11	6.11	26.52	2.28
FBgn0015904	ara	NA	NA	NA	0.26303	0.78	0.65	0.17	0.44
FBgn0015905	ast	NA	NA	NA	0.75774	4.43	2.62	0.22	0.79
FBgn0015907	bl	0.87133	0.23126	46	1.07028	64.15	30.55	24.2	2.93
FBgn0015919	caup	NA	NA	NA	-1.57665	0.58	1.73	0.29	0.02
FBgn0015924	crq	0.26484	0.15217	4	-0.42731	24.28	32.65	5.36	3.3
FBgn0015925	csul	0.46009	0.46755	4	1.91908	6.24	1.65	0.25	0.68
FBgn0015926	dah	NA	NA	NA	0.88982	1.89	1.02	0.32	1.14
FBgn0015929	dpa	2.02944	0.3925	30	3.49486	28.86	2.56	2.76	1.44
FBgn0015946	grim	NA	NA	NA	3.28622	8.78	0.9	2.19	0.14
FBgn0015949	hrg	0.7106	0.38705	6	0.87124	31.28	17.1	8.67	3.61
FBgn0016013	Faa	-0.02861	0.19057	25	0.11762	28.1	25.9	2.83	2.36
FBgn0016031	lama	NA	NA	NA	-0.9299	13.6	25.91	2.32	1.63
FBgn0016032	lbm	NA	NA	NA	-1.31322	2.66	6.61	1.11	0.77
FBgn0016034	mael	NA	NA	NA	-0.28784	3.94	4.81	1.4	3.17
FBgn0016036	mei-P22	NA	NA	NA	1.848	0.18	0.05	0.12	0.07
FBgn0016038	mod(r)	NA	NA	NA	0.44202	22.13	16.29	2.86	3.42
FBgn0016041	Tom40	-0.02051	0.41381	29	0.40675	51.49	38.84	4.65	10.03
FBgn0016047	nompA	-0.20829	0.57401	7	-2.34792	0.22	1.12	0.09	0.48
FBgn0016053	pgc	NA	NA	NA	-2.53952	0.43	2.5	0.65	0.01
FBgn0016054	phr6-4	NA	NA	NA	0.89907	0.69	0.37	0.06	0.09
FBgn0016059	Sema-1b	-0.27616	0.25034	8	-0.31821	16.33	20.36	1.24	4.91
FBgn0016061	side	-0.06915	NA	1	-0.33342	3	3.78	0.36	0.01
FBgn0016070	smg	NA	NA	NA	0.10768	15.99	14.84	0.61	2.5
FBgn0016075	vkg	-0.44913	0.19601	51	-1.08342	20.16	42.72	1.31	4.28
FBgn0016076	vri	NA	NA	NA	-0.74785	29.59	49.69	6.18	0.75
FBgn0016078	wun	-0.83978	0.32903	3	-0.39232	18.24	23.94	6.29	6.94
FBgn0016080	xmas-1	NA	NA	NA	2.62619	2.84	0.46	0.96	0.11
FBgn0016081	fry	0.45635	0.2198	6	-0.23856	11.79	13.91	0.44	2.73
FBgn0016119	ATPsyn-Cf6	0.17744	0.07439	141	-0.36317	780.94	1004.48	250.24	96.26
FBgn0016120	ATPsyn-d	-0.18887	0.16992	202	-0.37328	642.88	832.72	192.85	91.52
FBgn0016122	Acer	-0.46929	0.20019	61	-1.56476	34.52	102.12	2.09	8.88
FBgn0016123	Aph-4	-0.60194	0.28381	12	-0.55285	19.38	28.43	3.88	2.29
FBgn0016126	CaMKI	-0.01111	0.16104	25	-0.2698	10.99	13.25	7.75	1.76
FBgn0016131	Cdk4	NA	NA	NA	-0.43688	6.39	8.65	0.26	1.1
FBgn0016641	PTP-ER	NA	NA	NA	0.09007	17.68	16.61	4.95	1.57
FBgn0016650	Fsh	NA	NA	NA	-0.72879	2.83	4.69	0.95	1.24
FBgn0016660	H15	NA	NA	NA	-2.074	0.19	0.8	0.04	0.71
FBgn0016672	Ipp	-0.26055	0.18752	24	-0.77861	38.45	65.96	3.43	7.29
FBgn0016675	Lectin-galC1	NA	NA	NA	-1.24793	0.08	0.19	0.08	0.27
FBgn0016684	NaPi-T	NA	NA	NA	-0.23447	0.51	0.6	0.11	0.44
FBgn0016685	Nlp	1.70675	0.1834	66	2.94226	227.28	29.57	110.65	6.26
FBgn0016687	Nurf-38	0.03895	0.13189	137	0.849	161.5	89.66	23.29	11.11
FBgn0016691	Oscp	0.30922	0.27449	172	-0.87528	235.57	432.12	35.95	2.69
FBgn0016693	Past1	-0.07421	0.25509	145	-0.44845	48.66	66.4	12.55	9.56
FBgn0016694	Pdp1	1.08345	1.14978	4	-0.54332	44.17	64.37	6.21	8.47
FBgn0016696	Pitslre	0.82465	0.27886	3	-0.15458	44.21	49.21	6.95	22.48
FBgn0016697	Prosalpha5	0.28408	0.17583	42	-0.09196	37.83	40.32	18.58	10.66
FBgn0016698	Ptpa	0.47481	0.14124	13	0.91937	23.66	12.51	1.14	2.11
FBgn0016700	Rab1	0.11556	0.2185	39	-0.03675	88.77	91.06	10.95	13.85
FBgn0016701	Rab4	0.63355	0.45437	4	0.42149	58.26	43.5	11.54	13.47
FBgn0016715	Reg-2	0.06572	0.25671	20	0.10619	13.81	12.83	2.62	1.59
FBgn0016726	RpL29	0.51833	0.46766	13	0.48647	2163.03	1543.91	432.87	644.3
FBgn0016754	sba	0.13894	0.1463	5	1.24358	24.46	10.33	2.5	2.37
FBgn0016756	Ubp64E	0.01972	0.23707	24	0.97349	67.94	34.6	13.32	1.12
FBgn0016762	angel	NA	NA	NA	1.31731	26.49	10.63	10.09	0.59
FBgn0016792	dmt	-3.58657	0.16815	2	2.14311	15.46	3.5	2.43	1.49
FBgn0016794	dos	-0.18714	0.13717	3	-0.49264	7.69	10.82	1.89	1.5
FBgn0016797	fz2	-0.38726	0.20152	3	-0.15135	15.55	17.27	1.53	3.07
FBgn0016917	Stat92E	0.48394	0.58608	9	-0.05729	37.77	39.3	2.64	0.41
FBgn0016919	nompB	NA	NA	NA	-4.04439	0.02	0.33	0.02	0.26
FBgn0016920	nompC	NA	NA	NA	-2.32193	0.14	0.7	0.08	0.57
FBgn0016926	Pino	NA	NA	NA	-1.00982	40.25	81.05	14.44	15.1
FBgn0016930	smi35A	NA	NA	NA	-0.0426	18.02	18.56	0.54	3.56
FBgn0016940	snRNP69D	1.25833	0.23856	9	2.99814	69.75	8.73	19.31	7.41
FBgn0016970	l(2)k10201	NA	NA	NA	1.97056	7.76	1.98	1.65	0.9
FBgn0016975	stnB	-0.10302	0.19559	106	NA	NA	NA	NA	NA
FBgn0016976	stnA	0.23747	0.11527	69	NA	NA	NA	NA	NA
FBgn0016977	spen	0.20589	0.29814	5	0.70109	33.49	20.6	8.13	2.42
FBgn0016978	snRNP70K	0.67014	0.20325	19	0.81528	5.93	3.37	2.37	0.5
FBgn0016983	smid	1.1844	0.34299	42	2.48876	64.1	11.42	11.07	3.48
FBgn0016984	sktl	0.06366	0.46678	4	-0.16343	7.67	8.59	0.84	2.37
FBgn0017397	how	-0.19814	0.25034	14	-0.7207	21.05	34.69	4.9	16.68
FBgn0017414	cag	NA	NA	NA	-0.17544	2.32	2.62	0.39	0.37
FBgn0017418	ari-1	-0.34	0.27502	8	0.52955	25.03	17.34	12.45	3.76
FBgn0017429	CG5989	-0.21217	0.34933	9	0.64986	52.86	33.69	28.86	4.95
FBgn0017430	Nelf-E	0.58913	0.03539	3	0.57937	9.01	6.03	2.92	1.96
FBgn0017448	CG2187	NA	NA	NA	-1.58496	0.09	0.27	0.07	0.27
FBgn0017453	Zn72D	0.22956	0.26106	51	0.31503	22.43	18.03	1.29	3.34
FBgn0017456	Ubc84D	NA	NA	NA	-0.70627	0.19	0.31	0.17	0.03
FBgn0017457	U2af38	0.55672	0.17446	14	1.65494	41.82	13.28	11.96	0.41
FBgn0017482	T3dh	-0.26363	0.2362	8	0.14847	6.34	5.72	1.17	0.95
FBgn0017545	RpS3A	0.22652	0.24478	138	0.38934	1052.68	803.7	417.99	173.99
FBgn0017549	Ric	-0.11204	0.38466	4	0.01622	55.44	54.82	8.61	2.91
FBgn0017550	Rga	0.69704	0.21135	6	0.30735	19.44	15.71	3.89	5.22
FBgn0017551	Rca1	NA	NA	NA	1.80134	14.36	4.12	5.31	1.27
FBgn0017556	Pros28.1B	NA	NA	NA	-1	0.01	0.02	0.01	0.02
FBgn0017557	Pros28.1A	NA	NA	NA	NA	NA	NA	NA	NA
FBgn0017558	Pdk	-0.04636	0.19645	30	-0.72017	49.06	80.82	11.23	10.77
FBgn0017561	Ork1	0.56277	0.36328	3	-0.25175	2.78	3.31	0.87	0.66
FBgn0017566	ND75	-0.44136	0.271	208	-0.70378	93.15	151.72	34.95	8.47
FBgn0017567	ND23	-0.22517	0.18642	92	-0.58841	118.45	178.1	10.49	34.43
FBgn0017572	Mo25	0.22796	0.12452	62	0.24969	34.23	28.79	3.56	3.74
FBgn0017577	Mcm5	1.8681	0.57911	20	4.45943	28.16	1.28	1.76	0.52
FBgn0017578	Max	0.75466	0.61538	4	0.99545	28.47	14.28	13.6	1.15
FBgn0017579	RpL14	0.4229	0.15925	109	-0.03567	1266.82	1298.53	487.96	177.05
FBgn0017581	Lk6	-0.40201	0.58822	3	0.57964	298.7	199.87	80.1	1.1
FBgn0017590	klg	0.20027	0.26358	8	-0.14986	10.78	11.96	1.21	0.37
FBgn0019624	CoVa	0.15373	0.12147	135	-0.82312	432.15	764.57	23.03	49.47
FBgn0019637	Atu	0.6427	0.28944	7	1.76993	20.36	5.97	2.02	1.55
FBgn0019643	Dat	-0.67994	0.59481	37	-1.445	25.85	70.38	5.56	13.16
FBgn0019644	ATPsyn-b	-0.43511	0.2951	102	-0.74227	444.53	743.61	66.25	39.55
FBgn0019650	toy	0.00167	NA	1	-1.04009	7.63	15.69	2.17	3.48
FBgn0019662	qm	0.3613	0.20237	9	0.1299	33.68	30.78	6.96	8.3
FBgn0019686	lok	NA	NA	NA	3.25925	19.82	2.07	2.67	0.51
FBgn0019809	gcm2	NA	NA	NA	0.41504	0.12	0.09	0.08	0.06
FBgn0019828	dj	NA	NA	NA	1.32193	0.05	0.02	0.09	0.03
FBgn0019830	colt	-0.12318	0.14167	33	-0.82473	54.24	96.07	9.99	31.16
FBgn0019886	CG4589	0.00342	0.11772	97	-0.12119	27.73	30.16	1.05	5.59
FBgn0019890	Smg5	0.41057	0.22384	10	0.46132	29.67	21.55	4.66	2.4
FBgn0019925	Surf4	-0.04299	0.57161	11	-0.18474	43.92	49.92	3.3	4.7
FBgn0019928	Ser8	NA	NA	NA	NA	NA	0.18	NA	0.25
FBgn0019929	Ser7	0.83816	1.78639	6	-1.51683	12.43	35.57	3.52	7.47
FBgn0019932	SamDC	-0.44246	0.14794	3	0.66051	2.45	1.55	2.88	0.71
FBgn0019936	RpS20	0.0111	0.23436	37	0.19512	1358.84	1186.95	131.13	51.61
FBgn0019938	RpI1	1.07723	0.2799	7	2.80434	19.14	2.74	3.25	0.7
FBgn0019940	Rh6	-0.32045	0.50115	12	0.50943	331.63	232.97	9.64	33.04
FBgn0019947	Psn	0.15202	0.28607	4	0.72838	30.17	18.21	8.06	3.73
FBgn0019948	Phm	-0.46211	0.1816	20	-0.19515	56.75	64.97	8.94	17.38
FBgn0019949	Cdk9	-0.67113	0.58379	2	-0.26485	13.25	15.92	5.83	7.2
FBgn0019952	Orct	0.68837	NA	1	-0.77786	14.26	24.45	1.59	4.5
FBgn0019957	ND42	-0.37966	0.23987	136	-0.4177	154.32	206.14	8.06	30.98
FBgn0019960	CG6455	-0.146	0.18833	209	-0.39471	50.02	65.76	10.43	8.53
FBgn0019968	Khc-73	0.11823	0.14125	7	-0.24691	17.09	20.28	1.3	1.99
FBgn0019972	Ice	0.51098	0.07033	9	0.57895	25.14	16.83	3.22	3.75
FBgn0019982	Gs1l	0.04638	0.17549	70	0.17659	45.83	40.55	12.52	4.24
FBgn0019985	mGluRA	-0.36203	0.1999	9	-0.57635	2.24	3.34	0.61	1.32
FBgn0019990	Gcn2	NA	NA	NA	0.89785	4.77	2.56	0.65	1.03
FBgn0020018	Ppox	0.31129	0.19108	25	1.23021	18.51	7.89	2.98	0.59
FBgn0020224	Cbl	0.35514	0.69804	4	0.50281	26.88	18.97	5.16	5.41
FBgn0020235	ATPsyn-gamma	-0.29934	0.28547	195	-0.41256	366.29	487.55	45.54	10.13
FBgn0020236	ATPCL	0.03179	0.22003	215	-0.22212	76.36	89.07	18.01	16.34
FBgn0020238	14-3-3epsilon	0.42017	0.18316	142	1.14863	522.71	235.77	253.54	22.59
FBgn0020240	Mcr	-0.20575	0.19919	78	-1.00212	6.81	13.64	2.11	6.23
FBgn0020245	ttv	NA	NA	NA	-0.40906	7.26	9.64	0.38	2.31
FBgn0020248	stet	NA	NA	NA	-0.09954	0.7	0.75	0.28	0.04
FBgn0020249	stck	-0.49752	0.34168	30	-0.18416	35.18	39.97	5.12	0.62
FBgn0020251	sfl	NA	NA	NA	0.03861	8.33	8.11	0.38	0.1
FBgn0020255	ran	0.66224	0.3664	91	1.84957	277.97	77.13	5.04	3.58
FBgn0020257	ppa	NA	NA	NA	0.38747	12.44	9.51	2.13	1.27
FBgn0020258	ppk	NA	NA	NA	-2.26679	0.16	0.77	0.17	0.53
FBgn0020261	pcm	0.12705	0.31786	9	0.80504	10.92	6.25	1.56	1.67
FBgn0020269	mspo	NA	NA	NA	-0.51016	8.18	11.65	1.33	2.08
FBgn0020270	mre11	1.7915	0.61202	6	1.64732	33.33	10.64	5.04	0.11
FBgn0020272	mst	0.83153	0.57095	4	2.12903	7.13	1.63	0.22	0.57
FBgn0020277	lush	NA	NA	NA	-0.86748	1.88	3.43	1.92	3.32
FBgn0020278	loco	0.38178	0.06405	2	-0.0165	13.04	13.19	4.85	1.34
FBgn0020279	lig	0.55427	0.1288	27	0.82608	57.76	32.58	3.21	4.85
FBgn0020280	laf	NA	NA	NA	NA	NA	NA	NA	NA
FBgn0020294	ko	NA	NA	NA	-0.52583	3.32	4.78	0.84	0.97
FBgn0020299	stumps	0.00987	0.67017	3	-0.74866	8.6	14.45	2.43	1.61
FBgn0020300	gk	NA	NA	NA	-0.30691	3.67	4.54	1.6	1.58
FBgn0020303	fok	NA	NA	NA	0.40182	85.48	64.7	31.07	8.65
FBgn0020304	drongo	0.16095	0.13646	8	-0.2892	43.34	52.96	6.06	3.59
FBgn0020305	dbe	0.82977	NA	1	0.98968	9.75	4.91	3.87	0.95
FBgn0020306	dom	0.36992	0.18536	6	1.15876	27.35	12.25	2.39	0.18
FBgn0020307	dve	NA	NA	NA	0.25991	4.61	3.85	2.21	0.36
FBgn0020309	crol	0.43701	0.1028	6	0.76747	38.88	22.84	3.33	0.21
FBgn0020312	CG4050	NA	NA	NA	0.90038	21.82	11.69	1.86	0.2
FBgn0020367	Vha68-2	0.00232	0.15179	108	0.36624	123.82	96.06	31.08	1.61
FBgn0020368	Vha68-1	-0.13706	0.19446	113	-0.51668	107.44	153.71	5.18	1.47
FBgn0020369	Pros45	0.02019	0.18266	77	0.51209	74.7	52.38	3.72	3.87
FBgn0020370	TppII	0.11141	0.17778	156	0.48806	25.19	17.96	1.06	3.09
FBgn0020371	Tim17b2	NA	NA	NA	NA	0.02	NA	0.03	NA
FBgn0020372	TM4SF	-0.76325	0.35032	42	-0.59119	92.52	139.38	28.09	19.42
FBgn0020376	Sr-CIII	NA	NA	NA	NA	NA	0.01	NA	0.02
FBgn0020377	Sr-CII	NA	NA	NA	-2.45943	0.02	0.11	0.02	0.02
FBgn0020378	Sp1	NA	NA	NA	4.19837	41.49	2.26	7.79	0.68
FBgn0020379	Rfx	NA	NA	NA	-0.88452	1.82	3.36	0.19	0.51
FBgn0020381	Dredd	NA	NA	NA	1.43617	12.61	4.66	2.83	0.36
FBgn0020385	pug	-0.02301	0.19693	217	0.82463	73.73	41.63	9.12	11.6
FBgn0020386	Pk61C	0.25921	0.25649	2	-0.04705	48.26	49.86	3.03	0.67
FBgn0020388	Pcaf	NA	NA	NA	0.86614	21.29	11.68	0.14	3.48
FBgn0020389	Papss	-0.35368	0.19939	36	-0.81829	12.21	21.53	1.47	2.35
FBgn0020391	Nrk	NA	NA	NA	2.38082	6.25	1.2	0.65	0.29
FBgn0020392	Nmt	-0.1084	0.12902	39	0.85802	20.79	11.47	2.98	2.33
FBgn0020399	Mst89B	NA	NA	NA	NA	0.02	NA	0.04	NA
FBgn0020407	Mat89Bb	0.03944	0.47146	2	1.40632	8.8	3.32	0.41	0.24
FBgn0020412	JIL-1	0.37962	0.14635	2	1.11296	15.27	7.06	5.37	0.32
FBgn0020414	Idgf3	0.13527	0.18818	36	0.05234	53.05	51.16	22.2	10.56
FBgn0020415	Idgf2	-0.28053	0.17451	91	-0.69034	96.91	156.38	20.54	22.15
FBgn0020416	Idgf1	0.16444	0.10984	9	-1.36292	9.23	23.74	2.01	8.57
FBgn0020429	GluRIIB	NA	NA	NA	-2.80735	0.03	0.21	0.03	0.28
FBgn0020439	fau	-0.56021	0.22703	271	-1.44572	77.82	211.98	38.44	59.14
FBgn0020440	Fak56D	1.28459	1.50623	4	0.36703	4.63	3.59	1.28	0.59
FBgn0020443	Elf	0.22795	0.30338	45	1.13975	34.77	15.78	4.34	1.44
FBgn0020445	E23	NA	NA	NA	2.5276	14.3	2.48	2.45	0.78
FBgn0020493	Dad	NA	NA	NA	-0.58496	8.62	12.93	0.91	0.11
FBgn0020496	CtBP	0.24105	0.33044	49	1.06539	86.2	41.19	18.68	5.26
FBgn0020497	emb	0.91449	0.21594	65	1.37133	32.08	12.4	7.62	2.13
FBgn0020503	CLIP-190	-0.00256	0.18433	130	-1.47111	28.42	78.79	8.6	31.95
FBgn0020506	Amyrel	NA	NA	NA	-3.36923	0.03	0.31	0.03	0.38
FBgn0020508	Ag5r2	NA	NA	NA	-2.75002	0.11	0.74	0.17	0.69
FBgn0020509	Acp62F	NA	NA	NA	NA	NA	NA	NA	NA
FBgn0020510	Abi	0.13597	0.14983	15	-0.05492	11.34	11.78	0.59	2.84
FBgn0020513	ade5	0.10277	0.12787	67	0.36845	146.55	113.52	13.94	1.8
FBgn0020517	Skeletor	NA	NA	NA	NA	NA	NA	NA	NA
FBgn0020521	pio	NA	NA	NA	-1.02621	32.45	66.09	0.45	13.44
FBgn0020545	kraken	-0.71959	0.37932	3	-0.5623	26.52	39.16	10.91	2.14
FBgn0020611	Vha44	-0.00848	0.24265	166	0.0958	100.86	94.38	9.33	2.02
FBgn0020616	SA	0.77824	0.15577	10	0.88257	6.25	3.39	1.17	1.14
FBgn0020617	Rx	NA	NA	NA	1.43098	3.64	1.35	0.83	0.7
FBgn0020618	Rack1	0.01488	0.28393	109	0.22094	1486.29	1275.25	164.5	235.23
FBgn0020620	RN-tre	NA	NA	NA	0.15279	20.4	18.35	1.48	5.27
FBgn0020621	Pkn	0.17803	0.32828	21	-0.04318	36.53	37.64	7.83	8.07
FBgn0020622	Pi3K21B	0.21138	0.14948	4	0.73186	13.17	7.93	2.18	1.06
FBgn0020623	Pal	0.04857	0.14086	9	0.12125	99.62	91.59	10.43	18.67
FBgn0020626	Osbp	-0.03601	0.13089	15	-0.43028	15.77	21.25	0.76	0.24
FBgn0020633	Mcm7	2.15222	0.35989	20	3.73318	32.98	2.48	5.4	1.63
FBgn0020637	Lcp65Ag2	NA	NA	NA	-2.0513	2.21	9.16	0.55	3.75
FBgn0020638	Lcp65Ag1	NA	NA	NA	NA	NA	NA	NA	NA
FBgn0020639	Lcp65Af	NA	NA	NA	NA	NA	NA	NA	NA
FBgn0020640	Lcp65Ae	NA	NA	NA	NA	NA	NA	NA	NA
FBgn0020641	Lcp65Ad	0.08861	0.09032	9	NA	NA	0.4	NA	0.52
FBgn0020642	Lcp65Ac	-0.01315	0.10598	25	-2.42575	3.27	17.57	1.09	6.13
FBgn0020643	Lcp65Ab2	NA	NA	NA	NA	NA	NA	NA	NA
FBgn0020644	Lcp65Ab1	NA	NA	NA	NA	NA	NA	NA	NA
FBgn0020645	Lcp65Aa	NA	NA	NA	NA	NA	NA	NA	NA
FBgn0020647	KrT95D	-0.09526	0.16625	14	0.08691	24.46	23.03	2.43	4.17
FBgn0020653	Trxr-1	-0.00189	0.24649	110	0.35793	133.81	104.41	71.13	21.99
FBgn0020655	Gap69C	0.17391	0.07271	15	0.21705	21.55	18.54	3.51	0.92
FBgn0020660	eIF-4B	0.49006	0.17325	40	0.11929	18.65	17.17	14.57	1.53
FBgn0020756	DNApol-epsilon	0.80106	0.64475	6	3.36413	6.59	0.64	0.65	0.06
FBgn0020762	Atet	-0.21433	0.11025	3	-0.35035	23.32	29.73	0.69	4.48
FBgn0020764	Alas	0.24398	0.44156	3	-0.8841	41.65	76.87	10.37	9.72
FBgn0020765	Acp65Aa	-0.09267	0.133	35	-2.70213	2.62	17.05	0.26	4.08
FBgn0020766	Aats-phe	-0.33048	0.52439	4	-0.48259	19.66	27.47	2.98	3.88
FBgn0020767	Spred	-0.15106	0.07431	2	0.34495	30.8	24.25	2.08	3.49
FBgn0020880	CG7179	NA	NA	NA	NA	0.03	NA	0.03	NA
FBgn0020887	Su(z)12	NA	NA	NA	0.81314	11.86	6.75	3.13	1.93
FBgn0020906	Jon25Bi	NA	NA	NA	-7.16993	0.02	2.88	0.03	3.01
FBgn0020907	Scp2	-0.66282	0.19902	64	-1.01209	71.31	143.82	11.32	26.86
FBgn0020908	Scp1	0.00493	0.18986	94	-0.80228	28.07	48.95	25.54	0.86
FBgn0020909	Rtc1	0.18327	0.89512	3	2.12646	25.5	5.84	4.44	0.76
FBgn0020910	RpL3	0.28807	0.22026	155	0.69973	1984.53	1221.85	841.64	302.85
FBgn0020912	Ptx1	NA	NA	NA	-1.10852	0.32	0.69	0.11	0.1
FBgn0020930	Dgkepsilon	-0.13045	0.15644	2	-0.60904	23.97	36.56	3.81	4.76
FBgn0021738	Crg-1	NA	NA	NA	-0.7028	0.94	1.53	0.29	0.92
FBgn0021742	C901	NA	NA	NA	0.58496	0.03	0.02	0.03	0.03
FBgn0021750	Aats-ser	0.8304	0.48001	4	1.00994	10.19	5.06	0.44	0.18
FBgn0021760	chb	0.16045	0.29263	22	0.33005	16.04	12.76	1.22	1.38
FBgn0021761	Nup154	0.61257	0.28733	20	2.93553	10.94	1.43	2.52	0.02
FBgn0021764	sdk	-0.29546	0.63704	6	0.8299	9.19	5.17	0.66	2.01
FBgn0021765	scu	0.29472	0.17515	91	-0.5308	86.3	124.68	36.34	37.4
FBgn0021767	org-1	NA	NA	NA	0.58496	0.03	0.02	0.03	0.03
FBgn0021768	nudC	0.78178	0.17228	75	1.87619	22.32	6.08	1.96	0.83
FBgn0021776	mira	1.87166	0.53856	10	8.33936	207.29	0.64	36.63	0.23
FBgn0021795	Tapdelta	-0.12054	0.08125	24	1.01992	102.12	50.36	31.05	7.74
FBgn0021796	Tor	0.12391	0.19862	22	0.36798	7.64	5.92	1.01	0.38
FBgn0021800	l(2)k16918	-1.27948	NA	1	-0.42644	13.55	18.21	3.83	2.72
FBgn0021814	Vps28	0.02282	0.19526	11	-0.08974	52.2	55.55	8.9	15.59
FBgn0021818	cnk	0.07257	0.17869	2	0.49609	11.41	8.09	2.35	0.52
FBgn0021825	Dmn	0.27262	0.16731	58	-0.05968	20.6	21.47	5.71	0.44
FBgn0021847	l(2)k14710	-0.26461	0.3234	23	-0.14504	12.67	14.01	0.79	3.52
FBgn0021856	l(2)k14505	0.49701	NA	1	1.08759	71.81	33.79	7.31	10.17
FBgn0021872	Xbp1	NA	NA	NA	0.02585	165.58	162.64	12.42	0.14
FBgn0021873	Gef26	NA	NA	NA	0.43391	23.6	17.47	0.5	0.14
FBgn0021874	Nle	1.05778	0.13571	2	2.14781	19.1	4.31	0.63	0.43
FBgn0021875	Zfrp8	1.13863	0.71387	3	1.80614	17.8	5.09	4.97	1.2
FBgn0021895	ytr	1.79234	0.2453	13	3.45365	171.9	15.69	52.68	5.09
FBgn0021906	RFeSP	-0.00366	0.27101	54	-1.22827	206.29	483.31	148.26	131.91
FBgn0021944	Coprox	-0.06833	0.16243	7	1.14647	16.47	7.44	2.08	1.06
FBgn0021953	Fatp	-0.07268	0.20644	88	-0.73566	61.73	102.79	5.16	1.6
FBgn0021967	Pdsw	-0.30913	0.2197	84	-0.56651	315.8	467.68	36.15	72.16
FBgn0021979	l(2)k09913	-0.31638	0.25694	28	-0.46651	113.63	157.01	14.17	14.3
FBgn0021995	Rs1	0.91473	0.15756	7	1.62797	21.45	6.94	1.29	2.55
FBgn0022023	eIF-3p40	0.49976	0.23202	30	0.92278	306.28	161.56	15.01	12
FBgn0022027	Vps25	-0.07762	0.31298	6	-0.14766	18.65	20.66	2.79	4.44
FBgn0022029	l(2)k01209	1.55627	1.86003	2	0.56362	13.42	9.08	2.6	3.32
FBgn0022063	Pcf11	0.0583	0.4794	7	0.39446	22.74	17.3	5.63	2.03
FBgn0022069	Nnp-1	0.67403	0.12587	10	1.5946	16.52	5.47	1.3	0.98
FBgn0022070	l(2)k07824	0.9963	0.64573	5	1.44074	12.27	4.52	2.03	1.9
FBgn0022085	ssp4	0.25372	0.14057	18	0.09135	19.07	17.9	3.58	0.84
FBgn0022097	Vha36	0.36136	0.28133	36	-0.09801	117.07	125.3	4.22	28.71
FBgn0022131	aPKC	0.19711	0.20727	19	0.28898	21.21	17.36	2.59	3.01
FBgn0022153	l(2)k05819	-1.1317	1.43548	4	0.93935	17.7	9.23	1.75	0.49
FBgn0022160	Gpo-1	-0.15498	0.20507	232	-0.93638	68.5	131.09	9.34	6.56
FBgn0022201	milt	0.05211	0.14447	10	0.0215	37.19	36.64	3.73	1.72
FBgn0022213	Cas	1.46775	0.25464	50	3.11368	21.38	2.47	2.93	0.39
FBgn0022224	ubl	-0.07419	0.35942	12	-0.18195	8.63	9.79	5.72	8.1
FBgn0022238	lolal	0.14163	0.16136	12	0.40573	61.27	46.25	8.22	20.07
FBgn0022246	Rpp30	1.09019	0.31685	3	2.31278	12.57	2.53	2.46	1.35
FBgn0022268	KdelR	NA	NA	NA	0.41678	63.53	47.59	11.37	11.46
FBgn0022288	l(2)09851	0.70988	0.12919	3	1.58147	37.17	12.42	9.72	5.14
FBgn0022338	dnk	NA	NA	NA	2.15115	35.49	7.99	7.4	2.73
FBgn0022343	CG3760	1.17597	0.18456	60	0.83084	41.96	23.59	0.41	4.86
FBgn0022344	CG10340	0.09592	0.09054	23	-0.28679	37.15	45.32	3.29	5.15
FBgn0022349	CG1910	1.00339	0.23195	93	1.64284	37.13	11.89	10.79	0.79
FBgn0022355	Tsf1	0.21638	0.49893	241	-0.13881	680.3	749.01	248.48	136.59
FBgn0022359	Sodh-2	0.13497	0.16592	10	0.18217	15.09	13.3	6.49	2.69
FBgn0022361	Pur-alpha	-0.19582	0.23548	40	0.17982	7.68	6.78	8.33	5.43
FBgn0022382	Pka-R2	0.04664	0.26802	127	-0.60556	15.3	23.28	1.3	1.25
FBgn0022699	D19B	0.08555	0.24229	4	0.65717	8.91	5.65	0.69	0.7
FBgn0022700	Cht4	NA	NA	NA	NA	NA	0.31	NA	0.44
FBgn0022702	Cht2	-0.33041	0.10809	19	0.62732	23.85	15.44	1.93	1.95
FBgn0022708	Adk2	0.01927	0.16524	87	1.10263	156.27	72.77	115.82	6.25
[truncated: 11,782 more rows]
